# Supplementary material for: Description, Taxonomy, and Comparative Genomics of a Novel species, Thermoleptolyngbya sichuanensis sp. nov., Isolated From Hot Springs of Ganzi, Sichuan, China
Source: Front Microbiol. 2021 Sep 10;12:696102. doi: 10.3389/fmicb.2021.696102 (PMC8461337; doi:10.3389/fmicb.2021.696102)
Supplement: Supplementary file 1 [file Table_1.XLSX]

## Sheet: Sheet1
Table S1 Annotations of protein-coding sequences in A183 and O-77 genome
Gene ID of A183	Start position	End position	Strand	Annotation	Gene ID of O-77	Start position	End position	Strand	Annotation
TS0001	322	14	-	hypothetical protein	TO0001	594	1	-	Molybdopterin-synthase adenylyltransferase
TS0002	682	332	-	hypothetical protein	TO0002	1307	825	-	Mov34/MPN/PAD-1 family protease
TS0003	941	687	-	hypothetical protein	TO0003	1587	2237	+	Photosystem II protein D1 (PsbA)
TS0004	1475	951	-	hypothetical protein	TO0004	2204	2740	+	Photosystem II protein D1 (PsbA)
TS0005	2411	1572	-	hypothetical protein	TO0005	3000	3896	+	Peptidase, M23/M37 family
TS0006	5250	2398	-	hypothetical protein	TO0006	4161	4544	+	hypothetical protein
TS0007	5560	5255	-	hypothetical protein	TO0007	6194	4587	-	Thiazole synthase
TS0008	5761	6324	+	hypothetical protein	TO0008	6637	6176	-	Glycine oxidase ThiO /Thiazole biosynthesis protein ThiG
TS0009	6783	6505	-	hypothetical protein	TO0009	7089	6676	-	hypothetical protein
TS0010	7309	7100	-	hypothetical protein	TO0010	7684	7226	-	hypothetical protein
TS0011	7486	7677	+	hypothetical protein	TO0011	8082	7675	-	hypothetical protein
TS0012	7664	7843	+	hypothetical protein	TO0012	8430	10076	+	(R)-citramalate synthase
TS0013	7917	8090	+	hypothetical protein	TO0013	10162	11034	+	hypothetical protein
TS0014	8087	8356	+	hypothetical protein	TO0014	11448	11101	-	hypothetical protein
TS0015	8360	8590	+	hypothetical protein	TO0015	14305	11525	-	Two-component system sensor histidine kinase/response regulator hybrid
TS0016	8891	10051	+	hypothetical protein	TO0016	14628	15461	+	Circadian clock protein KaiA
TS0017	11696	10254	-	Lignostilbene-alpha,beta-dioxygenase and related enzymes	TO0017	15557	15871	+	Circadian oscillation regulator KaiB
TS0018	14252	11841	-	hypothetical protein	TO0018	16021	15908	-	hypothetical protein
TS0019	14523	14870	+	hypothetical protein	TO0019	16093	17658	+	Circadian clock protein KaiC
TS0020	15005	16357	+	FIG01191399: hypothetical protein	TO0020	17718	18356	+	hypothetical protein
TS0021	16344	16472	+	hypothetical protein	TO0021	18524	19762	+	hypothetical protein
TS0022	16905	16741	-	hypothetical protein	TO0022	20192	20076	-	hypothetical protein
TS0023	19270	17588	-	Glucan 1,4-alpha-maltohexaosidase (EC 3.2.1.98)	TO0023	21814	20945	-	Mobile element protein
TS0024	19626	20294	+	hypothetical protein	TO0024	22018	21839	-	hypothetical protein
TS0025	21418	20300	-	Ca(2+)/H(+) antiporter	TO0025	22330	22031	-	hypothetical protein
TS0026	21678	22613	+	hypothetical protein	TO0026	22603	22460	-	hypothetical protein
TS0027	23258	22824	-	Serine-protein kinase RsbW (EC 2.7.11.1)	TO0027	22733	24304	+	High-affinity carbon uptake protein Hat/HatR
TS0028	24965	23262	-	Serine phosphatase RsbU, regulator of sigma subunit	TO0028	25079	24279	-	hypothetical protein
TS0029	26113	25073	-	adenylate/guanylate cyclase	TO0029	25958	27640	+	hypothetical protein
TS0030	26888	26310	-	hypothetical protein	TO0030	27637	27786	+	hypothetical protein
TS0031	27106	26876	-	hypothetical protein	TO0031	28342	28127	-	hypothetical protein
TS0032	27389	27505	+	hypothetical protein	TO0032	28342	28629	+	hypothetical protein
TS0033	27596	28615	+	Putative glycosyl transferase	TO0033	28722	28976	+	hypothetical protein
TS0034	28760	29776	+	Methionine synthase II (cobalamin-independent)	TO0034	29956	28973	-	Pyruvate dehydrogenase E1 component beta subunit
TS0035	29808	30731	+	Methionine synthase II (cobalamin-independent)	TO0035	32593	30146	-	FIG00565698: hypothetical protein
TS0036	32308	30728	-	HlyD family secretion protein	TO0036	32592	32726	+	hypothetical protein
TS0037	35361	32377	-	Cyclic-nucleotide-regulated bacteriocin/lantibiotic efflux ABC transporter, permease/ATP-binding protein	TO0037	33045	34319	+	hypothetical protein
TS0038	36410	35358	-	hypothetical protein	TO0038	34447	37620	+	RND efflux system, inner membrane transporter
TS0039	38822	36957	-	Lipid A export permease/ATP-binding protein MsbA	TO0039	38399	37689	-	hypothetical protein
TS0040	38890	39177	+	hypothetical protein	TO0040	39020	38514	-	hypothetical protein
TS0041	39442	39573	+	hypothetical protein	TO0041	39215	40105	+	4-hydroxybenzoate polyprenyltransferase
TS0042	39635	41179	+	hypothetical protein	TO0042	41316	40171	-	Putative chaperon-like protein Ycf39 for quinone binding in Photosystem II
TS0043	41641	41901	+	hypothetical protein	TO0043	41523	41939	+	Transcriptional regulator, ArsR family
TS0044	42837	41965	-	hypothetical protein	TO0044	42083	41952	-	hypothetical protein
TS0045	44135	42843	-	hypothetical protein	TO0045	42223	42119	-	hypothetical protein
TS0046	44288	44497	+	hypothetical protein	TO0046	42495	43559	+	4-hydroxythreonine-4-phosphate dehydrogenase
TS0047	44497	45822	+	hypothetical protein	TO0047	43798	44019	+	hypothetical protein
TS0048	49414	46007	-	Type III restriction-modification enzyme helicase subunit	TO0048	44708	44175	-	Photosystem I assembly related protein Ycf37
TS0049	49628	49434	-	hypothetical protein	TO0049	45038	46195	+	Histidinol-phosphate aminotransferase
TS0050	49918	49694	-	hypothetical protein	TO0050	46364	46245	-	hypothetical protein
TS0051	50347	49964	-	hypothetical protein	TO0051	46407	46619	+	hypothetical protein
TS0052	50571	50344	-	hypothetical protein	TO0052	46743	47672	+	hypothetical protein
TS0053	53675	50583	-	Type III restriction-modification system methylation subunit (EC 2.1.1.72)	TO0053	47944	48411	+	Adenine specific DNA methylase
TS0054	54863	54414	-	hypothetical protein	TO0054	48756	48905	+	Mobile element protein
TS0055	56330	54906	-	hypothetical protein	TO0055	49724	48897	-	hypothetical protein
TS0056	57222	56551	-	Global nitrogen regulatory protein, CRP family of transcriptional regulators	TO0056	49939	50301	+	Mobile element protein
TS0057	57521	57658	+	hypothetical protein	TO0057	50312	50701	+	Mobile element protein
TS0058	57794	58570	+	Enoyl-[acyl-carrier-protein] reductase [NADH] (EC 1.3.1.9)	TO0058	51398	50859	-	hypothetical protein
TS0059	58777	58634	-	hypothetical protein	TO0059	52267	51416	-	Tetracenomycin polyketide synthesis O-methyltransferase TcmP
TS0060	61491	58855	-	hypothetical protein	TO0060	52360	53382	+	Transcriptional regulator, AraC family
TS0061	61989	63302	+	hypothetical protein	TO0061	53977	53348	-	hypothetical protein
TS0062	63539	63342	-	hypothetical protein	TO0062	54721	54005	-	Protein of unknown function DUF820
TS0063	64132	63698	-	Putative dioxygenase	TO0063	54909	57485	+	Ferrichrome-iron receptor
TS0064	66041	64503	-	UDP-N-acetylglucosamine 4,6-dehydratase (EC 4.2.1.135)	TO0064	57501	58502	+	Iron(III) dicitrate transport system, periplasmic iron-binding protein FecB (TC 3.A.1.14.1)
TS0065	66223	66453	+	Flagellar motor switch protein FliG	TO0065	59260	58544	-	Mobile element protein
TS0066	66531	67283	+	hypothetical protein	TO0066	59508	59260	-	Mobile element protein
TS0067	68281	67730	-	Mobile element protein	TO0067	59835	59710	-	hypothetical protein
TS0068	69926	68694	-	hypothetical protein	TO0068	59905	60705	+	Mobile element protein
TS0069	69976	70116	+	hypothetical protein	TO0069	60708	60920	+	Mobile element protein
TS0070	70247	72415	+	hypothetical protein	TO0070	62084	61275	-	ABC-type Fe3+-siderophore transport system, ATPase component
TS0071	72585	74843	+	Replication-associated recombination protein RarA	TO0071	63136	62090	-	ABC-type Fe3+-siderophore transport system, permease 2 component
TS0072	75556	74885	-	Biopolymer transport protein ExbD/TolR	TO0072	64620	63202	-	hypothetical protein
TS0073	76344	75631	-	Ferric siderophore transport system, biopolymer transport protein ExbB	TO0073	64912	64739	-	hypothetical protein
TS0074	76767	76627	-	hypothetical protein	TO0074	65024	65689	+	Ferric siderophore transport system, biopolymer transport protein ExbB
TS0075	76924	78435	+	hypothetical protein	TO0075	65689	66090	+	Biopolymer transport protein ExbD/TolR
TS0076	79152	78469	-	hypothetical protein	TO0076	66181	67212	+	hypothetical protein
TS0077	79401	79904	+	hypothetical protein	TO0077	67709	67437	-	hypothetical protein
TS0078	80008	80310	+	SSU ribosomal protein S14p (S29e) @ SSU ribosomal protein S14p (S29e), zinc-independent	TO0078	68171	68010	-	hypothetical protein
TS0079	80435	80812	+	hypothetical protein	TO0079	68440	69228	+	hypothetical protein
TS0080	81308	80832	-	hypothetical protein	TO0080	69298	69897	+	hypothetical protein
TS0081	81498	81941	+	hypothetical protein	TO0081	70061	70438	+	hypothetical protein
TS0082	84320	82122	-	hypothetical protein	TO0082	70668	70808	+	Mobile element protein
TS0083	84622	84497	-	hypothetical protein	TO0083	70837	71136	+	Phosphoribosyl-AMP cyclohydrolase
TS0084	85117	84869	-	hypothetical protein	TO0084	71740	71105	-	hypothetical protein
TS0085	85560	85321	-	hypothetical protein	TO0085	72633	71764	-	hypothetical protein
TS0086	85744	85983	+	hypothetical protein	TO0086	73400	72651	-	Tetracenomycin polyketide synthesis O-methyltransferase TcmP
TS0087	86328	86918	+	hypothetical protein	TO0087	73596	74591	+	Transcriptional regulator, AraC family
TS0088	87012	87731	+	hypothetical protein	TO0088	74703	77285	+	Ferrichrome-iron receptor
TS0089	87756	88442	+	5'-nucleotidase SurE (EC 3.1.3.5)	TO0089	77354	78403	+	hypothetical protein
TS0090	88582	88451	-	UDP-N-acetylglucosamine 4,6-dehydratase (EC 4.2.1.-)	TO0090	78925	79386	+	hypothetical protein
TS0091	88899	88621	-	hypothetical protein	TO0091	79510	79629	+	hypothetical protein
TS0092	89035	89190	+	hypothetical protein	TO0092	80094	79660	-	hypothetical protein
TS0093	89171	90970	+	hypothetical protein	TO0093	80381	80091	-	hypothetical protein
TS0094	91555	91136	-	hypothetical protein	TO0094	80527	82305	+	Efflux ABC transporter, permease/ATP-binding protein slr2019
TS0095	92398	92580	+	hypothetical protein	TO0095	82586	82317	-	Carboxysome protein CcmM
TS0096	95486	92790	-	Phosphoenolpyruvate synthase (EC 2.7.9.2)	TO0096	82722	83006	+	Cysteinyl-tRNA synthetase
TS0097	95867	95592	-	hypothetical protein	TO0097	83057	83665	+	High-affnity carbon uptake protein Hat/HatR
TS0098	95871	96395	+	Acetolactate synthase small subunit (EC 2.2.1.6)	TO0098	83662	84219	+	hypothetical protein
TS0099	96461	97348	+	tRNA (5-methylaminomethyl-2-thiouridylate)-methyltransferase (EC 2.1.1.61)	TO0099	84295	84495	+	hypothetical protein
TS0100	98707	97424	-	Enolase (EC 4.2.1.11)	TO0100	84667	85356	+	hypothetical protein
TS0101	100553	99111	-	TldE/PmbA family protein, Beta/Gamma-proteobacterial subgroup	TO0101	85824	85414	-	hypothetical protein
TS0102	102064	100628	-	TldD family protein, Beta/Gamma-proteobacterial subgroup	TO0102	86373	85867	-	hypothetical protein
TS0103	102637	103173	+	cAMP-binding proteins - catabolite gene activator and regulatory subunit of cAMP-dependent protein kinases	TO0103	86558	87757	+	Thioredoxin reductase
TS0104	103991	103170	-	Protein sirB1	TO0104	87765	88061	+	Similar to ferrous iron transporter protein B
TS0105	104586	104053	-	hypothetical protein	TO0105	88222	89118	+	Possible alpha/beta hydrolase superfamily, sll0553 homolog
TS0106	106530	104878	-	hypothetical protein	TO0106	89386	89138	-	hypothetical protein
TS0107	107539	106763	-	Serine/threonine protein phosphatase (EC 3.1.3.16)	TO0107	89565	90536	+	Metal chaperone, involved in Zn homeostasis
TS0108	108758	108048	-	All3116 protein	TO0108	90744	90574	-	hypothetical protein
TS0109	109644	109826	+	hypothetical protein	TO0109	91972	90848	-	Mobile element protein
TS0110	110134	111318	+	Cysteine desulfurase (EC 2.8.1.7)	TO0110	92097	91984	-	hypothetical protein
TS0111	111477	112559	+	Hypothetical glycine rich membrane protein DUF1517	TO0111	92301	92134	-	hypothetical protein
TS0112	113103	113390	+	RNA-binding protein	TO0112	92384	93451	+	High-affinity carbon uptake protein Hat/HatR
TS0113	113539	113420	-	hypothetical protein	TO0113	93737	95335	+	Nickel ABC transporter, substrate-binding protein NikA (TC 3.A.1.5.3)
TS0114	113837	115345	+	Small GTP-binding protein domain	TO0114	95403	96476	+	Nickel ABC transporter, permease protein NikB (TC 3.A.1.5.3)
TS0115	117239	115383	-	Lipid A export ATP-binding/permease protein MsbA	TO0115	96479	97348	+	Dipeptide transport system permease protein DppC (TC 3.A.1.5.2)
TS0116	117914	119173	+	Septum-associated rare lipoprotein A	TO0116	97341	98147	+	Nickel ABC transporter, ATP-binding protein NikD (TC 3.A.1.5.3)
TS0117	120204	119509	-	Endonuclease III (EC 4.2.99.18)	TO0117	98144	98962	+	Nickel ABC transporter, ATP-binding protein NikE (TC 3.A.1.5.3)
TS0118	121359	120268	-	Membrane-associated zinc metalloprotease	TO0118	98959	99729	+	hypothetical protein
TS0119	121862	121467	-	Glycine cleavage system H protein	TO0119	100087	99797	-	hypothetical protein
TS0120	123079	122000	-	Aminomethyltransferase (glycine cleavage system T protein) (EC 2.1.2.10)	TO0120	100331	100098	-	Uncharacterized iron-regulated membrane protein; Iron-uptake factor PiuB
TS0121	123279	123704	+	Lactoylglutathione lyase (EC 4.4.1.5)	TO0121	100609	100496	-	hypothetical protein
TS0122	124225	123779	-	hypothetical protein	TO0122	101113	101304	+	hypothetical protein
TS0123	126036	124447	-	Glucose-6-phosphate isomerase (EC 5.3.1.9)	TO0123	101329	102771	+	hypothetical protein
TS0124	126185	126388	+	hypothetical protein	TO0124	102948	103916	+	hypothetical protein
TS0125	126402	127415	+	Pentapeptide repeat family protein	TO0125	104579	103989	-	hypothetical protein
TS0126	128871	127462	-	hypothetical protein	TO0126	105361	104966	-	hypothetical protein
TS0127	130447	128921	-	Light-independent protochlorophyllide reductase subunit B (EC 1.3.7.7)	TO0127	105474	105746	+	hypothetical protein
TS0128	130552	130689	+	hypothetical protein	TO0128	106480	105743	-	hypothetical protein
TS0129	131591	130821	-	hypothetical protein	TO0129	107410	106595	-	Cytosine-specific DNA methyltransferase
TS0130	131935	132195	+	hypothetical protein	TO0130	107544	108779	+	L,L-diaminopimelate aminotransferase
TS0131	133234	132332	-	N-acylneuraminate cytidylyltransferase (EC 2.7.7.43)	TO0131	109785	108880	-	hypothetical protein
TS0132	134980	133376	-	Ammonium transporter	TO0132	110147	109815	-	hypothetical protein
TS0133	136558	135386	-	Cysteine desulfurase (EC 2.8.1.7)	TO0133	111132	110371	-	hypothetical protein
TS0134	137019	140048	+	High-affinity carbon uptake protein Hat/HatR	TO0134	112470	111409	-	hypothetical protein
TS0135	140230	140727	+	D-glycero-beta-D-manno-heptose 1-phosphate adenylyltransferase (EC 2.7.7.70) / D-glycero-beta-D-manno-heptose-7-phosphate kinase (EC 2.7.1.167)	TO0135	113002	112613	-	hypothetical protein
TS0136	140895	141659	+	GUN4-like protein Sll0558	TO0136	113591	113265	-	hypothetical protein
TS0137	142897	141728	-	hypothetical protein	TO0137	114039	113920	-	hypothetical protein
TS0138	143253	142903	-	Fe-S cluster protein	TO0138	114377	114045	-	hypothetical protein
TS0139	143674	143805	+	Photosystem II reaction center protein ycf12	TO0139	114900	114514	-	Heterocyst differentiation protein HetP
TS0140	144231	145223	+	Ribose-phosphate pyrophosphokinase (EC 2.7.6.1)	TO0140	116418	115054	-	hypothetical protein
TS0141	145422	145252	-	hypothetical protein	TO0141	116544	116657	+	hypothetical protein
TS0142	145517	145867	+	hypothetical protein	TO0142	117542	116820	-	Cyclic-nucleotide-regulated bacteriocin/lantibiotic efflux ABC transporter, permease/ATP-binding protein
TS0143	145894	146013	+	hypothetical protein	TO0143	118604	117639	-	Mobile element protein
TS0144	146094	146480	+	hypothetical protein	TO0144	121166	118611	-	Cyclic-nucleotide-regulated bacteriocin/lantibiotic efflux ABC transporter, permease/ATP-binding protein
TS0145	146480	147115	+	Alpha-ribazole-5'-phosphate phosphatase (EC 3.1.3.73)	TO0145	122744	122340	-	hypothetical protein
TS0146	147907	147122	-	Phosphonate ABC transporter phosphate-binding periplasmic component (TC 3.A.1.9.1)	TO0146	123298	122735	-	hypothetical protein
TS0147	149299	148064	-	hypothetical protein	TO0147	123539	123378	-	hypothetical protein
TS0148	149941	149327	-	hypothetical protein	TO0148	124528	123635	-	Superfamily II DNA and RNA helicases
TS0149	150307	150095	-	hypothetical protein	TO0149	125316	124711	-	hypothetical protein
TS0150	150448	151101	+	hypothetical protein	TO0150	126438	125425	-	L-threo-3-hydroxyaspartate ammonia-lyase
TS0151	151418	151110	-	Glutaredoxin-like domain-containing protein PA3033	TO0151	127243	126461	-	hypothetical protein
TS0152	151505	152236	+	Phosphoadenylyl-sulfate reductase [thioredoxin] (EC 1.8.4.8)	TO0152	127434	129650	+	Alkaline phosphatase
TS0153	152359	153351	+	mRNA 3-end processing factor	TO0153	129844	130392	+	Universal stress protein Sll1388
TS0154	154377	153382	-	hypothetical protein	TO0154	130537	131547	+	hypothetical protein
TS0155	154457	154741	+	hypothetical protein	TO0155	131751	132779	+	Chlorophyll a(b) binding protein, photosystem II CP43 protein (PsbC) homolog
TS0156	154770	155459	+	Two-component transcriptional response regulator, LuxR family	TO0156	133029	132913	-	hypothetical protein
TS0157	155619	156584	+	Light-dependent protochlorophyllide reductase (EC 1.3.1.33)	TO0157	133070	133582	+	Flavodoxin 1
TS0158	156893	156729	-	hypothetical protein	TO0158	133805	134596	+	hypothetical protein
TS0159	156954	157478	+	hypothetical protein	TO0159	134823	135056	+	hypothetical protein
TS0160	158161	158940	+	FIG00874260: hypothetical protein	TO0160	135130	136332	+	Zinc ABC transporter, substrate-binding protein ZnuA
TS0161	159574	159119	-	3-dehydroquinate dehydratase II (EC 4.2.1.10)	TO0161	136652	136410	-	hypothetical protein
TS0162	159917	159780	-	Asr2781 protein	TO0162	136921	137136	+	hypothetical protein
TS0163	161737	160316	-	Two-component system sensor histidine kinase	TO0163	137424	137714	+	hypothetical protein
TS0164	162692	162453	-	hypothetical protein	TO0164	137826	138131	+	hypothetical protein
TS0165	163911	162892	-	Glycosyl transferase, family 2?	TO0165	138189	139307	+	cAMP-binding proteins - catabolite gene activator and regulatory subunit of cAMP-dependent protein kinases
TS0166	164456	165013	+	hypothetical protein	TO0166	139301	140887	+	hypothetical protein
TS0167	165320	165592	+	hypothetical protein	TO0167	140889	143276	+	Bacteriocin/lantibiotic efflux ABC transporter, permease/ATP-binding protein
TS0168	166175	165792	-	hypothetical protein	TO0168	143321	146293	+	Cyclic-nucleotide-regulated bacteriocin/lantibiotic efflux ABC transporter, permease/ATP-binding protein
TS0169	166744	166328	-	hypothetical protein	TO0169	148522	146564	-	COG1649 predicted glycoside hydrolase
TS0170	167478	167092	-	hypothetical protein	TO0170	149389	148568	-	hypothetical protein
TS0171	168521	167595	-	Possible alpha/beta hydrolase superfamily, slr1235 homolog	TO0171	150253	149540	-	hypothetical protein
TS0172	169436	168624	-	Membrane proteins related to metalloendopeptidases	TO0172	151535	150459	-	oxidoreductase domain protein
TS0173	172284	169645	-	Adenylate cyclase (EC 4.6.1.1)	TO0173	152624	153295	+	Two-component transcriptional response regulator, LuxR family
TS0174	173257	172289	-	Large extracellular alpha-helical protein	TO0174	153496	157272	+	hypothetical protein
TS0175	173923	173285	-	hypothetical protein	TO0175	157347	157469	+	hypothetical protein
TS0176	174875	174114	-	Phosphoribosylanthranilate isomerase (EC 5.3.1.24)	TO0176	158459	157518	-	MoxR protein
TS0177	174877	175005	+	hypothetical protein	TO0177	159819	158584	-	3-oxoacyl-[acyl-carrier-protein] synthase, KASII
TS0178	175052	175327	+	Alternative photosystem I reaction center subunit X (PsaK2)	TO0178	160005	159862	-	hypothetical protein
TS0179	175782	177002	+	Zn-dependent proteases	TO0179	160532	160062	-	hypothetical protein
TS0180	177415	177984	+	FIG00561820: hypothetical protein	TO0180	160954	161664	+	15-cis-zeta-carotene isomerase
TS0181	177995	178849	+	Formyltetrahydrofolate deformylase (EC 3.5.1.10)	TO0181	161723	162082	+	Thioredoxin associated with NnrU/NnuR ortholog membrane enzyme
TS0182	178930	180048	+	UDP-N-acetylglucosamine 2-epimerase (EC 5.1.3.14)	TO0182	163388	162288	-	3-dehydroquinate synthase
TS0183	180190	181329	+	hypothetical protein	TO0183	164638	163388	-	hypothetical protein
TS0184	183393	181351	-	Exoribonuclease II (EC 3.1.13.1)	TO0184	164794	165183	+	hypothetical protein
TS0185	183748	183533	-	SSU ribosomal protein S18p @ SSU ribosomal protein S18p, zinc-independent	TO0185	166079	165234	-	hypothetical protein
TS0186	183984	183796	-	LSU ribosomal protein L33p @ LSU ribosomal protein L33p, zinc-dependent	TO0186	166294	168135	+	4-amino-4-deoxy-L-arabinose transferase and related glycosyltransferases of PMT family
TS0187	184211	185476	+	Molybdopterin molybdenumtransferase (EC 2.10.1.1)	TO0187	168211	168339	+	Mobile element protein
TS0188	186140	187270	+	Group 2 RNA polymerase sigma factor @ RNA polymerase sigma factor RpoD	TO0188	168359	168838	+	hypothetical protein
TS0189	187747	188154	+	hypothetical protein	TO0189	169085	168966	-	Photosystem II protein PsbL
TS0190	188281	189261	+	N-acetylmuramic acid 6-phosphate etherase (EC 4.2.1.126)	TO0190	169229	169095	-	Cytochrome b559 beta chain (PsbF)
TS0191	189483	191006	+	Zinc metalloprotease	TO0191	169491	169246	-	Cytochrome b559 alpha chain (PsbE)
TS0192	191010	191837	+	hypothetical protein	TO0192	170634	169609	-	Photosystem II stability/assembly factor HCF136/Ycf48
TS0193	194239	191963	-	Guanosine-3',5'-bis(diphosphate) 3'-pyrophosphohydrolase (EC 3.1.7.2) / GTP pyrophosphokinase (EC 2.7.6.5), (p)ppGpp synthetase II	TO0193	171124	170774	-	Rubredoxin
TS0194	194831	195202	+	hypothetical protein	TO0194	171879	171400	-	Lipoprotein signal peptidase
TS0195	195202	195777	+	Apolipoprotein N-acyltransferase (EC 2.3.1.-) / Copper homeostasis protein CutE	TO0195	172557	171964	-	Substrate-specific component BioY of biotin ECF transporter
TS0196	195782	197152	+	beta-glucosidase (EC 3.2.1.21)	TO0196	172588	172710	+	hypothetical protein
TS0197	197261	198697	+	UDP-N-acetylmuramoyl-L-alanine--D-glutamate ligase (EC 6.3.2.9)	TO0197	173708	172728	-	Ribonuclease Z
TS0198	198892	199473	+	hypothetical protein	TO0198	175250	173919	-	Mg/Co/Ni transporter MgtE, CBS domain-containing
TS0199	201313	199610	-	Cleavage and polyadenylation specificity factor, 73 kDa subunit	TO0199	175547	175786	+	hypothetical protein
TS0200	201556	201434	-	Uncharacterized protein D082_03940	TO0200	175977	177485	+	hypothetical protein
TS0201	201818	202474	+	DNA-3-methyladenine glycosylase II (EC 3.2.2.21)	TO0201	177545	178261	+	hypothetical protein
TS0202	204733	202685	-	hypothetical protein	TO0202	178282	178584	+	hypothetical protein
TS0203	205607	205107	-	hypothetical protein	TO0203	178902	180332	+	Branched-chain amino acid ABC transporter, substrate-binding protein LivJ (TC 3.A.1.4.1)
TS0204	206398	205757	-	hypothetical protein	TO0204	180945	180640	-	hypothetical protein
TS0205	206536	206414	-	hypothetical protein	TO0205	181013	181132	+	hypothetical protein
TS0206	206652	206936	+	hypothetical protein	TO0206	181540	182664	+	Threonine synthase
TS0207	206999	208393	+	Oxamate carbamoyltransferase (EC 2.1.3.5)	TO0207	183016	182774	-	hypothetical protein
TS0208	208604	209917	+	hypothetical protein	TO0208	183271	183029	-	hypothetical protein
TS0209	210413	210015	-	hypothetical protein	TO0209	183388	183633	+	hypothetical protein
TS0210	211170	212453	+	Serine hydroxymethyltransferase (EC 2.1.2.1)	TO0210	183712	183870	+	hypothetical protein
TS0211	212724	213146	+	hypothetical protein	TO0211	183867	184544	+	hypothetical protein
TS0212	213963	213691	-	hypothetical protein	TO0212	185071	185667	+	cAMP-binding proteins - catabolite gene activator and regulatory subunit of cAMP-dependent protein kinases
TS0213	214700	213960	-	hypothetical protein	TO0213	186344	185685	-	hypothetical protein
TS0214	214928	215605	+	Transcriptional regulator, AcrR family	TO0214	188232	186568	-	Two-component system sensor histidine kinase/response regulator hybrid
TS0215	217347	215659	-	Bipolar DNA helicase HerA	TO0215	188811	188272	-	Nucleoside 2-deoxyribosyltransferase
TS0216	217935	220118	+	Two-component system sensor histidine kinase	TO0216	190195	188924	-	Nucleoside permease NupC
TS0217	220368	220937	+	hypothetical protein	TO0217	190659	192479	+	hypothetical protein
TS0218	221586	220972	-	hypothetical protein	TO0218	192685	192533	-	hypothetical protein
TS0219	221999	221733	-	hypothetical protein	TO0219	192858	192724	-	hypothetical protein
TS0220	222458	222027	-	hypothetical protein	TO0220	193154	193642	+	Two-component transcriptional response regulator, LuxR family
TS0221	222501	222629	+	hypothetical protein	TO0221	194283	194408	+	hypothetical protein
TS0222	222831	223325	+	FIG00569409: hypothetical protein	TO0222	194410	194535	+	hypothetical protein
TS0223	223806	225383	+	Hypothetical with similarity to BchE, but NOT Mg-protoporphyrin monomethyl ester cyclase (anaerobic)	TO0223	194854	197097	+	Two-component system sensor histidine kinase
TS0224	226270	225527	-	IMP dehydrogenase/GMP reductase	TO0224	197100	197603	+	tRNA-specific adenosine-34 deaminase
TS0225	227015	226368	-	hypothetical protein	TO0225	199075	197681	-	Thioredoxin reductase
TS0226	227734	228108	+	hypothetical protein	TO0226	199405	200007	+	hypothetical protein
TS0227	228889	228437	-	hypothetical protein	TO0227	201329	200025	-	hypothetical protein
TS0228	229287	230441	+	hypothetical protein	TO0228	201859	201440	-	Slr0243 protein
TS0229	230631	230846	+	hypothetical protein	TO0229	201904	202032	+	hypothetical protein
TS0230	231612	231094	-	Flavodoxin reductases (ferredoxin-NADPH reductases) family 1	TO0230	202061	202723	+	O-methyltransferase
TS0231	233027	231897	-	Nicotinate-nucleotide--dimethylbenzimidazole phosphoribosyltransferase (EC 2.4.2.21)	TO0231	202906	203706	+	Phytyl-phosphate kinase
TS0232	234051	233257	-	RecB family exonuclease	TO0232	203766	204140	+	hypothetical protein
TS0233	234198	235103	+	hypothetical protein	TO0233	204254	206236	+	Two-component system sensor histidine kinase
TS0234	235100	235705	+	Acyl carrier protein phosphodiesterase (EC 3.1.4.14)	TO0234	207183	206233	-	Glycosyl transferase, family 2?
TS0235	238098	235777	-	Transcription accessory protein (S1 RNA-binding domain)	TO0235	207281	207646	+	hypothetical protein
TS0236	238475	239845	+	N-acetylglucosamine-1-phosphate uridyltransferase (EC 2.7.7.23) / Glucosamine-1-phosphate N-acetyltransferase (EC 2.3.1.157)	TO0236	207857	208510	+	hypothetical protein
TS0237	240073	241809	+	hypothetical protein	TO0237	208931	208536	-	Glyoxalase family protein
TS0238	242057	241935	-	hypothetical protein	TO0238	208978	209094	+	hypothetical protein
TS0239	243506	242094	-	tRNA-5-carboxymethylaminomethyl-2-thiouridine(34) synthesis protein MnmE	TO0239	210323	209235	-	hypothetical protein
TS0240	244617	243751	-	hypothetical protein	TO0240	210993	210421	-	Carbonic anhydrase, gamma class
TS0241	245180	244710	-	hypothetical protein	TO0241	211142	211687	+	FIG00870489: hypothetical protein
TS0242	246381	245152	-	putative membrane protein	TO0242	217476	212062	-	hypothetical protein
TS0243	246458	246676	+	hypothetical protein	TO0243	218469	218585	+	hypothetical protein
TS0244	246754	247017	+	Glutaredoxin 3 (Grx1)	TO0244	218770	220533	+	Ribosome LSU-associated GTP-binding protein HflX
TS0245	247182	248156	+	Glutathione synthetase (EC 6.3.2.3)	TO0245	220706	221725	+	UDP-glucose 4-epimerase
TS0246	248644	249738	+	Hydroxymethylpyrimidine ABC transporter, substrate-binding component	TO0246	222262	222005	-	hypothetical protein
TS0247	249865	250674	+	Hydroxymethylpyrimidine ABC transporter, ATP-binding protein	TO0247	222279	222590	+	hypothetical protein
TS0248	250754	251638	+	Hydroxymethylpyrimidine ABC transporter, transmembrane component	TO0248	222653	225226	+	hypothetical protein
TS0249	251922	251635	-	hypothetical protein	TO0249	225326	225979	+	hypothetical protein
TS0250	252035	253453	+	Cytosine deaminase (EC 3.5.4.1)	TO0250	228238	226130	-	hypothetical protein
TS0251	253746	254774	+	hypothetical protein	TO0251	228377	230182	+	hypothetical protein
TS0252	256464	254806	-	2-oxoglutarate decarboxylase (EC 4.1.1.71)	TO0252	231108	230287	-	hypothetical protein
TS0253	257985	256594	-	Succinate-semialdehyde dehydrogenase [NAD] (EC 1.2.1.24); Succinate-semialdehyde dehydrogenase [NADP+] (EC 1.2.1.79)	TO0253	231525	231160	-	hypothetical protein
TS0254	258440	259366	+	RuBisCO operon transcriptional regulator CbbR	TO0254	232453	231575	-	Glycosyl transferase, family 2
TS0255	259642	260505	+	Methenyltetrahydrofolate cyclohydrolase (EC 3.5.4.9) / Methylenetetrahydrofolate dehydrogenase (NADP+) (EC 1.5.1.5)	TO0255	234745	232526	-	hypothetical protein
TS0256	260764	261663	+	(2E,6E)-farnesyl diphosphate synthase (EC 2.5.1.10)	TO0256	235834	234818	-	GDP-mannose 4,6-dehydratase
TS0257	261677	262129	+	Uncharacterized membrane protein YuiD	TO0257	237085	236294	-	hypothetical protein
TS0258	263030	262380	-	hypothetical protein	TO0258	238272	237082	-	hypothetical protein
TS0259	263167	263814	+	Glutathione S-transferase (EC 2.5.1.18)	TO0259	238402	238527	+	hypothetical protein
TS0260	264068	264805	+	hypothetical protein	TO0260	239265	238576	-	Glycosyl transferase, family 2
TS0261	264955	265449	+	Putative iron-sulfur cluster assembly scaffold protein for SUF system, SufE2	TO0261	240278	239499	-	hypothetical protein
TS0262	265500	265940	+	hypothetical protein	TO0262	241839	240379	-	ATP-dependent DNA helicase RecQ
TS0263	266090	266425	+	hypothetical protein	TO0263	242084	243253	+	hypothetical protein
TS0264	266557	267675	+	Putative transcriptional regulatory protein	TO0264	243304	243513	+	hypothetical protein
TS0265	267960	268244	+	hypothetical protein	TO0265	243756	243514	-	hypothetical protein
TS0266	268594	270306	+	hypothetical protein	TO0266	245498	243759	-	Na+/H+ antiporter
TS0267	271096	270482	-	Serine acetyltransferase (EC 2.3.1.30)	TO0267	245731	246753	+	NAD-dependent glyceraldehyde-3-phosphate dehydrogenase
TS0268	271439	271579	+	hypothetical protein	TO0268	247611	246928	-	TrkA-like protein
TS0269	271797	271928	+	hypothetical protein	TO0269	249341	247746	-	Sulfatase
TS0270	272065	271949	-	hypothetical protein	TO0270	249440	249559	+	hypothetical protein
TS0271	272136	272594	+	hypothetical protein	TO0271	249568	250089	+	hypothetical protein
TS0272	272671	273186	+	Bacterial non-heme ferritin (EC 1.16.3.2)	TO0272	250256	251848	+	hypothetical protein
TS0273	274290	273520	-	hypothetical protein	TO0273	252391	251870	-	Molybdenum cofactor biosynthesis protein MoaB
TS0274	275910	274351	-	hypothetical protein	TO0274	252777	252433	-	Photosystem II 13 kDa protein Psb28 (PsbW)
TS0275	276120	276332	+	hypothetical protein	TO0275	253007	253636	+	hypothetical protein
TS0276	276519	277832	+	hypothetical protein	TO0276	254148	254993	+	Endonuclease, Uma2 family
TS0277	278534	278238	-	hypothetical protein	TO0277	255118	256605	+	FIG00559198: hypothetical protein
TS0278	279622	278990	-	transcriptional regulator, Crp/Fnr family	TO0278	257227	256700	-	hypothetical protein
TS0279	281479	280142	-	ATP-DEPENDENT PROTEASE SUBUNIT	TO0279	258494	257265	-	Lipid-A-disaccharide synthase
TS0280	282751	281798	-	Protein QmcA (possibly involved in integral membrane quality control)	TO0280	259318	258494	-	Acyl-[acyl-carrier-protein]--UDP-N-acetylglucosamine O-acyltransferase
TS0281	283342	282911	-	Putative activity regulator of membrane protease YbbK	TO0281	259774	259322	-	3-hydroxyacyl-[acyl-carrier-protein] dehydratase, FabZ form
TS0282	283498	283758	+	hypothetical protein	TO0282	260901	259981	-	UDP-3-O-[3-hydroxymyristoyl] N-acetylglucosamine deacetylase
TS0283	284262	286286	+	Serine/threonine protein phosphatase (EC 3.1.3.16)	TO0283	263300	260955	-	Outer membrane protein/protective antigen OMA87
TS0284	286410	286634	+	Ferredoxin-thioredoxin reductase, variable chain	TO0284	263491	263360	-	hypothetical protein
TS0285	286917	286627	-	hypothetical protein	TO0285	264313	263525	-	Phosphoribosylaminoimidazole-succinocarboxamide synthase
TS0286	287717	286926	-	putative membrane protein	TO0286	266019	264379	-	motif=tubulin-beta mRNA autoregulation signal
TS0287	288974	287940	-	Glutaminase (EC 3.5.1.2)	TO0287	267401	266097	-	Ribulose 1,5-bisphosphate carboxylase/oxygenase activase
TS0288	289904	289143	-	cell division inhibitor	TO0288	267656	268219	+	hypothetical protein
TS0289	290585	290328	-	hypothetical protein	TO0289	268232	268795	+	hypothetical protein
TS0290	292503	290884	-	hypothetical protein	TO0290	269082	268963	-	hypothetical protein
TS0291	293262	294245	+	GTP 3',8-cyclase (EC 4.1.99.22)	TO0291	270895	269210	-	hypothetical protein
TS0292	295899	294310	-	Peptidoglycan-binding domain 1 precursor	TO0292	270901	271026	+	hypothetical protein
TS0293	297104	296430	-	hypothetical protein	TO0293	271115	271294	+	hypothetical protein
TS0294	297286	298509	+	Succinyl-CoA ligase [ADP-forming] beta chain (EC 6.2.1.5)	TO0294	273270	271330	-	Oligopeptide ABC transporter, ATP-binding protein OppF (TC 3.A.1.5.1)
TS0295	298606	299496	+	Succinyl-CoA ligase [ADP-forming] alpha chain (EC 6.2.1.5)	TO0295	273818	276124	+	1,4-alpha-glucan (glycogen) branching enzyme, GH-13-type
TS0296	300043	299690	-	Domain of unknown function / Tautomerase	TO0296	276176	277834	+	Uroporphyrinogen-III methyltransferase
TS0297	301809	300418	-	hypothetical protein	TO0297	277852	278520	+	Dephospho-CoA kinase
TS0298	301875	303254	+	Phosphoribosylamine--glycine ligase (EC 6.3.4.13)	TO0298	278903	278523	-	hypothetical protein
TS0299	304315	305139	+	hypothetical protein	TO0299	285594	284821	-	Hydroxyacylglutathione hydrolase
TS0300	305696	305812	+	hypothetical protein	TO0300	285896	287134	+	ABC-type antimicrobial peptide transport system, permease component
TS0301	307078	305906	-	hypothetical protein	TO0301	287769	288527	+	ABC-type antimicrobial peptide transport system, ATPase component
TS0302	307135	307272	+	hypothetical protein	TO0302	289237	290661	+	Serine phosphatase RsbU, regulator of sigma subunit
TS0303	307842	307303	-	Pyrimidine operon regulatory protein PyrR	TO0303	290859	291452	+	Pentapeptide repeat family protein
TS0304	308025	307909	-	hypothetical protein	TO0304	291654	291923	+	hypothetical protein
TS0305	308997	308071	-	hypothetical protein	TO0305	292091	293488	+	Argininosuccinate lyase
TS0306	310619	309306	-	hypothetical protein	TO0306	293509	294342	+	Efflux ABC transporter, permease protein
TS0307	310892	310704	-	UPF0153 protein YeiW	TO0307	295428	294781	-	SAM-dependent methyltransferase
TS0308	313069	310916	-	Circadian input kinase A	TO0308	296018	295611	-	2-phosphosulfolactate phosphatase
TS0309	313618	313460	-	hypothetical protein	TO0309	296369	296088	-	2-phosphosulfolactate phosphatase
TS0310	313723	313851	+	hypothetical protein	TO0310	297518	296568	-	2-dehydropantoate 2-reductase
TS0311	313886	314098	+	hypothetical protein	TO0311	298460	297657	-	Phosphatidate cytidylyltransferase
TS0312	314206	315474	+	Cytosine deaminase (EC 3.5.4.1)	TO0312	299022	298789	-	Similar to cobalt-precorrin-6B C15-methyltransferase [decarboxylating]
TS0313	315595	317124	+	hypothetical protein	TO0313	299393	299073	-	Similar to cobalt-precorrin-6B C15-methyltransferase [decarboxylating]
TS0314	317284	317535	+	SSU ribosomal protein S16p	TO0314	299899	301356	+	Phosphoglucosamine mutase
TS0315	317540	317923	+	KH domain RNA binding protein YlqC	TO0315	301539	302771	+	Alr5253 protein
TS0316	318066	319019	+	Phosphate starvation-inducible protein PhoH, predicted ATPase	TO0316	303151	303723	+	hypothetical protein
TS0317	320384	319092	-	hypothetical protein	TO0317	303924	303793	-	hypothetical protein
TS0318	320390	320524	+	hypothetical protein	TO0318	304107	304259	+	hypothetical protein
TS0319	320756	321064	+	Photosystem I subunit IV (PsaE)	TO0319	304973	304581	-	hypothetical protein
TS0320	321393	322241	+	Formamidopyrimidine-DNA glycosylase (EC 3.2.2.23)	TO0320	305232	306674	+	D-alanyl-D-alanine carboxypeptidase-like protein
TS0321	323503	322259	-	Oxygen-independent coproporphyrinogen-III oxidase-like protein YggW	TO0321	307853	306762	-	hypothetical protein
TS0322	323768	324856	+	Membrane-associated protein containing RNA-binding TRAM domain and ribonuclease PIN-domain, YacL B.subtilis ortholog	TO0322	308719	308111	-	FIG00872222: hypothetical protein
TS0323	324916	325668	+	hypothetical protein	TO0323	310643	309042	-	Methionyl-tRNA synthetase
TS0324	326050	326604	+	NADPH-dependent FMN reductase family protein	TO0324	311049	311489	+	hypothetical protein
TS0325	327363	326878	-	Ferredoxin	TO0325	312077	311520	-	Glutathione S-transferase
TS0326	328506	327562	-	hypothetical protein	TO0326	312499	312137	-	Cupin 2, conserved barrel domain protein
TS0327	328904	328728	-	hypothetical protein	TO0327	312555	313949	+	Glutamate-1-semialdehyde 2,1-aminomutase
TS0328	328995	329981	+	Transcriptional regulator in carotenogenisis cluster	TO0328	315679	314825	-	hypothetical protein
TS0329	330173	331705	+	Serine/threonine kinase	TO0329	315764	315934	+	hypothetical protein
TS0330	331735	333336	+	ABC transporter, substrate-binding protein (cluster 4, leucine/isoleucine/valine/benzoate)	TO0330	317116	315992	-	Zn-dependent proteases
TS0331	333483	334208	+	Pyridoxine 5'-phosphate synthase (EC 2.6.99.2)	TO0331	317497	318147	+	Phosphoglycolate phosphatase
TS0332	334315	334641	+	Histone acetyltransferase HPA2 and related acetyltransferases	TO0332	318177	319802	+	ATP-dependent DNA ligase
TS0333	336477	334798	-	Na(+)-dependent bicarbonate transporter BicA	TO0333	320126	322066	+	Two-component system sensor histidine kinase
TS0334	336958	337920	+	Quinolinate synthetase (EC 2.5.1.72)	TO0334	322153	322857	+	Glutamine amidotransferase, class I
TS0335	338454	337969	-	hypothetical protein	TO0335	322914	323687	+	Oxidoreductase, short-chain dehydrogenase/reductase family
TS0336	340333	338549	-	Putative protease	TO0336	324203	323886	-	SSU ribosomal protein S10p (S20e)
TS0337	340610	341920	+	DNA-damage-inducible protein F	TO0337	325558	324329	-	Translation elongation factor Tu
TS0338	341988	342218	+	hypothetical protein	TO0338	327705	325585	-	Translation elongation factor G
TS0339	343287	342244	-	Mobile element protein	TO0339	328361	327891	-	SSU ribosomal protein S7p (S5e)
TS0340	343612	343442	-	hypothetical protein	TO0340	329097	328711	-	SSU ribosomal protein S12p (S23e)
TS0341	343661	343819	+	hypothetical protein	TO0341	329558	329226	-	probable iron binding protein from the HesB_IscA_SufA family
TS0342	344704	343910	-	hypothetical protein	TO0342	329739	329602	-	hypothetical protein
TS0343	345462	344962	-	Biotin carboxyl carrier protein of acetyl-CoA carboxylase	TO0343	330238	329822	-	Mannose-6-phosphate isomerase
TS0344	346075	345512	-	Translation elongation factor P	TO0344	330517	330275	-	hypothetical protein
TS0345	346136	346267	+	hypothetical protein	TO0345	332711	330714	-	hypothetical protein
TS0346	347075	346275	-	3',5'-cyclic-nucleotide phosphodiesterase (EC 3.1.4.17)	TO0346	332818	332940	+	hypothetical protein
TS0347	348346	347546	-	Tryptophan synthase alpha chain (EC 4.2.1.20)	TO0347	333127	333300	+	hypothetical protein
TS0348	348846	348499	-	hypothetical protein	TO0348	333550	333741	+	hypothetical protein
TS0349	349060	348941	-	hypothetical protein	TO0349	333981	334409	+	hypothetical protein
TS0350	349299	349186	-	hypothetical protein	TO0350	334607	336037	+	hypothetical protein
TS0351	349643	351007	+	hypothetical protein	TO0351	336143	337849	+	hypothetical protein
TS0352	351197	351448	+	hypothetical protein	TO0352	337887	339287	+	RNA methyltransferase, TrmA family
TS0353	351625	353268	+	Uncharacterized ABC1 family protein	TO0353	339431	339640	+	hypothetical protein
TS0354	353340	353954	+	hypothetical protein	TO0354	339950	339837	-	hypothetical protein
TS0355	354247	355200	+	hypothetical protein	TO0355	340007	343279	+	Phosphorylase kinase alpha subunit
TS0356	356275	355271	-	Biotin synthase (EC 2.8.1.6)	TO0356	343412	344482	+	ParA-like protein
TS0357	357768	356473	-	Adenosylmethionine-8-amino-7-oxononanoate aminotransferase (EC 2.6.1.62)	TO0357	344466	345218	+	hypothetical protein
TS0358	358408	357785	-	Dethiobiotin synthase BioD (EC 6.3.3.3)	TO0358	345909	345295	-	hypothetical protein
TS0359	359250	358423	-	hypothetical protein	TO0359	346159	347217	+	Chlorophyll a synthase ChlG
TS0360	359966	359247	-	hypothetical protein	TO0360	347304	347978	+	tRNA (guanine(46)-N(7))-methyltransferase
TS0361	361125	359950	-	8-amino-7-oxononanoate synthase (EC 2.3.1.47)	TO0361	349501	347981	-	Membrane-bound glycosyltransferase
TS0362	361293	361739	+	Oligoketide cyclase/lipid transport protein homolog	TO0362	349816	351342	+	AAA+ ATPase superfamily protein YifB/ComM, associated with DNA recombination
TS0363	362096	362830	+	Two-component transcriptional response regulator, OmpR family	TO0363	352093	351380	-	hypothetical protein
TS0364	363357	363109	-	hypothetical protein	TO0364	352947	352453	-	hypothetical protein
TS0365	363357	363479	+	hypothetical protein	TO0365	353097	353306	+	hypothetical protein
TS0366	364191	365024	+	Naphthoate synthase (EC 4.1.3.36)	TO0366	353867	353385	-	DNA protection during starvation protein
TS0367	365876	366232	+	hypothetical protein	TO0367	354757	354458	-	soluble [2Fe-2S] ferredoxin
TS0368	367054	366254	-	hypothetical protein	TO0368	355899	354985	-	Uricase (urate oxidase)
TS0369	367466	369052	+	Beta-lactamase class A-like and penicillin binding proteins (PBPs) superfamily	TO0369	356204	357298	+	Heat-inducible transcription repressor HrcA
TS0370	369284	369745	+	tRNA (cytidine(34)-2'-O)-methyltransferase (EC 2.1.1.207)	TO0370	357326	358060	+	hypothetical protein
TS0371	369980	370156	+	hypothetical protein	TO0371	358285	358133	-	Putative stomatin/prohibitin-family membrane protease subunit aq_911
TS0372	370876	373380	+	hypothetical protein	TO0372	358486	358364	-	hypothetical protein
TS0373	373680	373931	+	hypothetical protein	TO0373	358696	358562	-	hypothetical protein
TS0374	374418	374113	-	Uncharacterized protein sll1155	TO0374	359287	359057	-	hypothetical protein
TS0375	375003	374668	-	FIG00875368: hypothetical protein	TO0375	359457	360191	+	hypothetical protein
TS0376	375725	375168	-	Cyanobacterial protein slr0575	TO0376	360358	360483	+	hypothetical protein
TS0377	375857	376042	+	Uncharacterized protein Npun_R5760	TO0377	361205	360507	-	2-C-methyl-D-erythritol 4-phosphate cytidylyltransferase
TS0378	377258	376086	-	hypothetical protein	TO0378	362187	361219	-	Isoaspartyl aminopeptidase
TS0379	377597	377920	+	soluble [2Fe-2S] ferredoxin	TO0379	362414	362235	-	Uncharacterized protein Caur_1846
TS0380	377924	378178	+	hypothetical protein	TO0380	362485	362730	+	Prevent host death protein, Phd antitoxin
TS0381	378320	378964	+	Phosphoribosyl-AMP cyclohydrolase (EC 3.5.4.19) / Phosphoribosyl-ATP pyrophosphatase (EC 3.6.1.31)	TO0381	362859	363131	+	Death on curing protein, Doc toxin
TS0382	380339	379017	-	Uncharacterized MFS-type transporter	TO0382	363739	363128	-	hypothetical protein
TS0383	381895	380417	-	hypothetical protein	TO0383	364460	363801	-	Endonuclease, Uma2 family
TS0384	382106	382597	+	TPR domain protein, putative component of TonB system	TO0384	364770	364645	-	hypothetical protein
TS0385	382866	383738	+	hypothetical protein	TO0385	365431	364757	-	Competence protein F homolog, phosphoribosyltransferase domain; protein YhgH required for utilization of DNA as sole source of carbon and energy
TS0386	383788	384513	+	hypothetical protein	TO0386	365482	365619	+	hypothetical protein
TS0387	385731	384655	-	Ca(2+)/H(+) antiporter	TO0387	365790	366317	+	Translation initiation factor 3
TS0388	386021	387865	+	Efflux ABC transporter, permease/ATP-binding protein slr1149	TO0388	367022	366519	-	Type IV pilin PilA
TS0389	388410	387928	-	Acetyltransferase, GNAT family	TO0389	367459	367292	-	Metallothionein
TS0390	388640	388521	-	hypothetical protein	TO0390	369628	367601	-	Cobalt-precorrin 5A hydrolase
TS0391	388659	388874	+	hypothetical protein	TO0391	369978	371216	+	Acetate kinase
TS0392	389434	389198	-	NADH dehydrogenase subunit NdhL (EC 1.6.5.3)	TO0392	371243	371413	+	hypothetical protein
TS0393	390718	389741	-	hypothetical protein	TO0393	371429	371914	+	Allophycocyanin alpha chain
TS0394	390911	391981	+	UDP-N-acetylglucosamine--N-acetylmuramyl-(pentapeptide) pyrophosphoryl-undecaprenol N-acetylglucosamine transferase (EC 2.4.1.227)	TO0394	372282	372127	-	hypothetical protein
TS0395	392249	393007	+	Acyl-CoA:1-acyl-sn-glycerol-3-phosphate acyltransferase (EC 2.3.1.51)	TO0395	372320	372925	+	hypothetical protein
TS0396	394505	393120	-	Two-component transcriptional response regulator, LuxR family	TO0396	374270	373392	-	hypothetical protein
TS0397	397327	394502	-	hypothetical protein	TO0397	374621	376651	+	hypothetical protein
TS0398	397725	399062	+	UDP-N-acetylmuramoyl-tripeptide--D-alanyl-D-alanine ligase (EC 6.3.2.10)	TO0398	377267	376695	-	Pyridoxamine 5'-phosphate oxidase
TS0399	401432	399132	-	diguanylate cyclase/phosphodiesterase (GGDEF & EAL domains) with PAS/PAC sensor(s)	TO0399	377894	377376	-	hypothetical protein
TS0400	401481	401654	+	hypothetical protein	TO0400	379622	377991	-	Two-component system sensor histidine kinase
TS0401	401985	402377	+	hypothetical protein	TO0401	379653	379880	+	hypothetical protein
TS0402	402537	403712	+	anion-transporting ATPase	TO0402	381407	379905	-	UDP-N-acetylmuramoyl-dipeptide--2,6-diaminopimelate ligase
TS0403	405364	403994	-	NADP-specific glutamate dehydrogenase (EC 1.4.1.4)	TO0403	381854	383443	+	Membrane protein PxcA, involved in light-induced proton extrusion
TS0404	406204	405494	-	Beta-phosphoglucomutase (EC 5.4.2.6)	TO0404	383628	383467	-	hypothetical protein
TS0405	407257	406334	-	SAM-dependent methyltransferase	TO0405	384185	383625	-	hypothetical protein
TS0406	408593	407400	-	hypothetical protein	TO0406	384588	384340	-	hypothetical protein
TS0407	411145	408587	-	Pyruvate-utilizing enzyme, similar to phosphoenolpyruvate synthase	TO0407	385195	387699	+	ATP-dependent Clp protease, ATP-binding subunit ClpC
TS0408	412215	411319	-	hypothetical protein	TO0408	387872	387705	-	hypothetical protein
TS0409	413091	412231	-	UPF0759 protein YecE	TO0409	387970	388395	+	hypothetical protein
TS0410	413193	413321	+	hypothetical protein	TO0410	388476	388937	+	Mobile element protein
TS0411	414568	413417	-	DNA polymerase III beta subunit (EC 2.7.7.7)	TO0411	389129	389752	+	hypothetical protein
TS0412	414746	414588	-	hypothetical protein	TO0412	390114	389878	-	hypothetical protein
TS0413	415276	417102	+	Multidomain signal transduction protein including CheB-like methylesterase, CheR-like methyltransferase and BaeS-like histidine kinase	TO0413	390180	390335	+	hypothetical protein
TS0414	417180	417479	+	ATP-dependent Clp protease adaptor protein ClpS Cyano2	TO0414	390491	390348	-	hypothetical protein
TS0415	418027	418536	+	Inorganic pyrophosphatase (EC 3.6.1.1)	TO0415	393059	390498	-	hypothetical protein
TS0416	418794	419930	+	Spermidine/putrescine import ABC transporter substrate-binding protein PotD (TC 3.A.1.11.1)	TO0416	394161	394523	+	Mobile element protein
TS0417	420304	419996	-	hypothetical protein	TO0417	394570	394857	+	Mobile element protein
TS0418	420568	421557	+	Transcriptional regulator, LysR family	TO0418	395657	394830	-	hypothetical protein
TS0419	423212	422358	-	Negative regulator of beta-lactamase expression	TO0419	395890	395654	-	Flagellar motor switch protein FliG
TS0420	423395	423883	+	hypothetical protein	TO0420	396104	395964	-	Mobile element protein
TS0421	423844	426162	+	hypothetical protein	TO0421	396314	396111	-	hypothetical protein
TS0422	427027	426248	-	hypothetical protein	TO0422	398996	396408	-	Aconitate hydratase 2
TS0423	427840	427178	-	Lipase (EC 3.1.1.3) family protein, sll1969 homolog	TO0423	399436	399212	-	Uncharacterized S4 RNA-binding-domain protein YbcJ
TS0424	428021	427884	-	hypothetical protein	TO0424	399604	400026	+	hypothetical protein
TS0425	428268	428546	+	hypothetical protein	TO0425	400980	400162	-	Ferredoxin-dependent glutamate synthase
TS0426	430748	428658	-	Oligopeptidase A (EC 3.4.24.70)	TO0426	404816	401046	-	Ferredoxin-dependent glutamate synthase
TS0427	431376	431092	-	hypothetical protein	TO0427	405204	405320	+	hypothetical protein
TS0428	431445	431678	+	hypothetical protein	TO0428	406099	405488	-	Small-conductance mechanosensitive channel
TS0429	432358	432765	+	hypothetical protein	TO0429	406418	406179	-	hypothetical protein
TS0430	432838	433365	+	hypothetical protein	TO0430	406648	406496	-	hypothetical protein
TS0431	433422	434477	+	Glycosyl transferase, family 2?	TO0431	406849	406697	-	hypothetical protein
TS0432	434496	435416	+	hypothetical protein	TO0432	406848	407378	+	hypothetical protein
TS0433	435494	436372	+	hypothetical protein	TO0433	407612	408475	+	hypothetical protein
TS0434	436759	439017	+	Tyrosine-protein kinase Wzc (EC 2.7.10.2)	TO0434	408492	409244	+	hypothetical protein
TS0435	439014	440099	+	hypothetical protein	TO0435	409361	410614	+	Cysteine desulfurase
TS0436	440216	441880	+	hypothetical protein	TO0436	410624	410977	+	Pyruvate dehydrogenase complex, dehydrogenase (E1) component
TS0437	442103	443422	+	hypothetical protein	TO0437	411389	411147	-	hypothetical protein
TS0438	443432	444715	+	hypothetical protein	TO0438	411418	412569	+	hypothetical protein
TS0439	446202	444724	-	Guanine deaminase (EC 3.5.4.3); Hydroxydechloroatrazine ethylaminohydrolase (EC 3.5.99.3)	TO0439	412746	412931	+	hypothetical protein
TS0440	446231	447193	+	hypothetical protein	TO0440	413008	413199	+	hypothetical protein
TS0441	447984	447274	-	Domain of unknown function (DUF820)	TO0441	413309	414106	+	hypothetical protein
TS0442	448234	450204	+	Acetyl-CoA synthetase (EC 6.2.1.1)	TO0442	414480	414358	-	hypothetical protein
TS0443	450241	450372	+	hypothetical protein	TO0443	415769	414588	-	Citrate synthase (si)
TS0444	450490	451662	+	hypothetical protein	TO0444	416741	415947	-	hypothetical protein
TS0445	451952	452824	+	Cyanophycinase (EC 3.4.15.6)	TO0445	417970	417335	-	hypothetical protein
TS0446	456709	452912	-	5-oxoprolinase (EC 3.5.2.9), HyuA-like domain / 5-oxoprolinase (EC 3.5.2.9), HyuB-like domain	TO0446	419382	418174	-	4-hydroxy-3-methylbut-2-enyl diphosphate reductase
TS0447	457066	457284	+	hypothetical protein	TO0447	419996	419541	-	hypothetical protein
TS0448	458081	457302	-	Efflux ABC transporter, permease protein	TO0448	421355	420099	-	Anhydro-N-acetylmuramic acid kinase
TS0449	460075	458096	-	hypothetical protein	TO0449	422130	421435	-	KtrAB potassium uptake system, peripheral membrane component KtrA
TS0450	461191	460184	-	Efflux ABC transporter, ATP-binding protein	TO0450	423564	422221	-	KtrAB potassium uptake system, integral membrane component KtrB
TS0451	461478	462557	+	hypothetical protein	TO0451	423699	424544	+	gamma-tocopherol methyltransferase
TS0452	462681	464045	+	Cytochrome P450	TO0452	426725	424638	-	Protease II
TS0453	464045	464818	+	hypothetical protein	TO0453	426786	426995	+	hypothetical protein
TS0454	465725	464922	-	hypothetical protein	TO0454	426992	427984	+	hypothetical protein
TS0455	465829	466062	+	hypothetical protein	TO0455	428276	431011	+	hypothetical protein
TS0456	468464	466059	-	hypothetical protein	TO0456	431364	432143	+	Glucosamine-6-phosphate deaminase
TS0457	468720	469406	+	hypothetical protein	TO0457	432147	432566	+	FIG00872702: hypothetical protein
TS0458	469649	470428	+	MBL-fold metallo-hydrolase superfamily	TO0458	433482	432571	-	Glutathione S-transferase
TS0459	470648	474019	+	hypothetical protein	TO0459	434392	433514	-	hypothetical protein
TS0460	474183	474058	-	hypothetical protein	TO0460	434821	435303	+	hypothetical protein
TS0461	475639	474326	-	hypothetical protein	TO0461	435399	436031	+	Septum-associated rare lipoprotein A
TS0462	476396	475845	-	hypothetical protein	TO0462	436035	437555	+	Lysine decarboxylase
TS0463	479281	476393	-	DNA mismatch repair protein MutS	TO0463	440603	437511	-	Circadian input kinase A
TS0464	479543	479719	+	hypothetical protein	TO0464	442091	440844	-	SAM-dependent methyltransferase, MidA
TS0465	479805	480452	+	hypothetical protein	TO0465	442127	442243	+	hypothetical protein
TS0466	481396	480449	-	hypothetical protein	TO0466	442354	442497	+	CAB/ELIP/HLIP family protein
TS0467	481602	482333	+	FIG00875515: hypothetical protein	TO0467	442713	443489	+	Pantothenate kinase type III, CoaX-like
TS0468	482475	482783	+	hypothetical protein	TO0468	445149	443602	-	Carotenoid cis-trans isomerase
TS0469	482786	483256	+	hypothetical protein	TO0469	448266	445642	-	diguanylate cyclase/phosphodiesterase (GGDEF & EAL domains) with PAS/PAC sensor(s)
TS0470	485252	483333	-	Cyanophycin synthase (EC 6.3.2.29)(EC 6.3.2.30)	TO0470	448559	448338	-	hypothetical protein
TS0471	485718	486587	+	hypothetical protein	TO0471	448949	448764	-	hypothetical protein
TS0472	487771	486761	-	Ornithine carbamoyltransferase (EC 2.1.3.3)	TO0472	449093	450052	+	hypothetical protein
TS0473	487820	488293	+	hypothetical protein	TO0473	450154	451134	+	hypothetical protein
TS0474	488444	489400	+	Dihydroflavonol-4-reductase (EC 1.1.1.219)	TO0474	451318	454131	+	hypothetical protein
TS0475	489443	491224	+	sodium-solute symporter, putative	TO0475	454926	454267	-	hypothetical protein
TS0476	491392	492414	+	hypothetical protein	TO0476	457172	454986	-	hypothetical protein
TS0477	492550	492735	+	hypothetical protein	TO0477	457515	457177	-	hypothetical protein
TS0478	492981	492727	-	hypothetical protein	TO0478	458081	458476	+	hypothetical protein
TS0479	493295	493098	-	hypothetical protein	TO0479	458800	459291	+	hypothetical protein
TS0480	493345	494268	+	Heterodisulfide reductase subunit B-like protein @ Putative succinate dehydrogenase subunit	TO0480	459439	460896	+	hypothetical protein
TS0481	494325	495113	+	hypothetical protein	TO0481	460913	461791	+	hypothetical protein
TS0482	495178	495363	+	hypothetical protein	TO0482	463477	461813	-	Cryptochrome
TS0483	495430	495783	+	hypothetical protein	TO0483	464470	463766	-	Transcriptional regulator, GntR family
TS0484	497124	495886	-	N-acyl-L-amino acid amidohydrolase (EC 3.5.1.14)	TO0484	464761	465828	+	hypothetical protein
TS0485	498034	497231	-	Urea carboxylase-related ABC transporter, ATP-binding protein	TO0485	465864	466904	+	Vanillate O-demethylase oxygenase subunit
TS0486	498197	499021	+	Urea carboxylase-related ABC transporter, permease protein	TO0486	467057	468034	+	hypothetical protein
TS0487	499109	499207	+	hypothetical protein	TO0487	468337	469755	+	hypothetical protein
TS0488	499324	499455	+	hypothetical protein	TO0488	470674	469883	-	ATPase component NikO of energizing module of nickel ECF transporter
TS0489	499460	499666	+	Cellulase M and related proteins	TO0489	471584	470712	-	hypothetical protein
TS0490	499756	500142	+	hypothetical protein	TO0490	472300	471581	-	Substrate-specific component NikM of nickel ECF transporter
TS0491	500310	500771	+	Ferredoxin	TO0491	472904	472287	-	hypothetical protein
TS0492	503575	500852	-	Helicase PriA essential for oriC/DnaA-independent DNA replication	TO0492	473957	473067	-	hypothetical protein
TS0493	504406	505839	+	Cyanobacteria-specific RpoD-like sigma factor, type-1	TO0493	474564	474959	+	hypothetical protein
TS0494	505839	506363	+	Histone acetyltransferase HPA2 and related acetyltransferases	TO0494	475344	475808	+	Lipopolysaccharide export system protein LptA
TS0495	506513	506725	+	hypothetical protein	TO0495	475948	476676	+	Lipopolysaccharide ABC transporter, ATP-binding protein LptB
TS0496	507364	506831	-	hypothetical protein	TO0496	476835	478016	+	Lipopolysaccharide export system permease protein LptF @ Lipopolysaccharide export system permease protein LptG
TS0497	507989	509596	+	NADH dehydrogenase I subunit 4, Involved in photosystem-1 cyclic electron flow	TO0497	478738	478013	-	Glycerophosphoryl diester phosphodiesterase
TS0498	509680	509841	+	hypothetical protein	TO0498	478984	479592	+	SSU ribosomal protein S4p (S9e) @ SSU ribosomal protein S4p (S9e), zinc-independent
TS0499	509943	510656	+	Ferric siderophore transport system, biopolymer transport protein ExbB	TO0499	482539	479984	-	Glycogen phosphorylase
TS0500	510678	511103	+	Biopolymer transport protein ExbD/TolR	TO0500	483782	482922	-	Hydrolase, alpha/beta fold family
TS0501	511386	511808	+	hypothetical protein	TO0501	484290	483835	-	ADP-ribose pyrophosphatase
TS0502	512526	511825	-	hypothetical protein	TO0502	484804	484334	-	Thiol peroxidase, Bcp-type
TS0503	513233	512553	-	hypothetical protein	TO0503	485822	485433	-	Mobile element protein
TS0504	513524	514327	+	Phenazine biosynthesis protein PhzF like	TO0504	486196	485819	-	Mobile element protein
TS0505	514998	514405	-	Alkaline phosphatase like protein	TO0505	486304	489798	+	Circadian input kinase A
TS0506	515937	515068	-	hypothetical protein	TO0506	489813	490907	+	hypothetical protein
TS0507	516385	516230	-	hypothetical protein	TO0507	493449	490942	-	hypothetical protein
TS0508	516426	516725	+	hypothetical protein	TO0508	498545	493554	-	hypothetical protein
TS0509	517195	516806	-	hypothetical protein	TO0509	498657	499673	+	Mobile element protein
TS0510	517393	517271	-	hypothetical protein	TO0510	499981	500106	+	hypothetical protein
TS0511	517769	518203	+	hypothetical protein	TO0511	500496	500329	-	hypothetical protein
TS0512	519177	518212	-	Aldo/keto reductase	TO0512	500978	500580	-	Lactoylglutathione lyase
TS0513	519440	520216	+	Cell-division-associated, ABC-transporter-like signaling protein FtsE	TO0513	501240	502937	+	Urease alpha subunit
TS0514	520295	520522	+	hypothetical protein	TO0514	503178	503318	+	hypothetical protein
TS0515	520797	521762	+	Integron integrase IntIPac	TO0515	503308	503751	+	hypothetical protein
TS0516	522117	521851	-	hypothetical protein	TO0516	504128	503913	-	hypothetical protein
TS0517	522988	524400	+	Uncharacterized MFS-type transporter	TO0517	504191	505360	+	Aspartate aminotransferase
TS0518	524787	525566	+	Glucose 1-dehydrogenase (EC 1.1.1.47)	TO0518	505427	505837	+	hypothetical protein
TS0519	525710	525588	-	hypothetical protein	TO0519	506261	505866	-	hypothetical protein
TS0520	525721	526602	+	L-arabinolactonase (EC 3.1.1.15)	TO0520	506564	506421	-	hypothetical protein
TS0521	527533	526646	-	hypothetical protein	TO0521	506905	506597	-	hypothetical protein
TS0522	527621	528520	+	hypothetical protein	TO0522	507249	507079	-	hypothetical protein
TS0523	528836	528717	-	hypothetical protein	TO0523	507801	507388	-	Transcriptional regulator, MerR family
TS0524	529020	528868	-	hypothetical protein	TO0524	508603	507896	-	Glutathione S-transferase
TS0525	530650	529289	-	hypothetical protein	TO0525	508813	509775	+	ADP-heptose--lipooligosaccharide heptosyltransferase II
TS0526	531197	530664	-	hypothetical protein	TO0526	511174	509876	-	23S rRNA (adenine(2503)-C(2))-methyltransferase @ tRNA (adenine(37)-C(2))-methyltransferase
TS0527	531477	531920	+	hypothetical protein	TO0527	511368	512453	+	tRNA-specific 2-thiouridylase MnmA
TS0528	532867	532019	-	SSU rRNA (adenine(1518)-N(6)/adenine(1519)-N(6))-dimethyltransferase (EC 2.1.1.182)	TO0528	512503	512841	+	hypothetical protein
TS0529	533253	532918	-	hypothetical protein	TO0529	512835	513185	+	hypothetical protein
TS0530	534462	533668	-	hypothetical protein	TO0530	514290	513241	-	L-alanine-DL-glutamate epimerase
TS0531	534850	534737	-	hypothetical protein	TO0531	514555	514325	-	hypothetical protein
TS0532	535006	534866	-	hypothetical protein	TO0532	514804	515283	+	hypothetical protein
TS0533	535660	535013	-	hypothetical protein	TO0533	518874	515338	-	Adenylate cyclase
TS0534	535943	535668	-	hypothetical protein	TO0534	519108	519764	+	hypothetical protein
TS0535	538525	536297	-	Uncharacterized protein slr1624	TO0535	520163	520879	+	hypothetical protein
TS0536	539135	539019	-	hypothetical protein	TO0536	521194	520904	-	hypothetical protein
TS0537	539237	539428	+	hypothetical protein	TO0537	521426	521307	-	hypothetical protein
TS0538	539464	541719	+	Photosystem I P700 chlorophyll a apoprotein subunit Ia (PsaA)	TO0538	521816	522373	+	hypothetical protein
TS0539	541926	544154	+	Photosystem I P700 chlorophyll a apoprotein subunit Ib (PsaB)	TO0539	522511	523407	+	Probable protease htpX homolog
TS0540	544452	545771	+	PQQ-dependent oxidoreductase, gdhB family	TO0540	523503	523916	+	hypothetical protein
TS0541	547683	545992	-	hypothetical protein	TO0541	524254	524129	-	hypothetical protein
TS0542	548282	549628	+	Glutamine synthetase (EC 6.3.1.2), putative	TO0542	524588	524331	-	Transglycosylase-associated protein
TS0543	549844	553203	+	hypothetical protein	TO0543	524694	524810	+	hypothetical protein
TS0544	554648	553362	-	hypothetical protein	TO0544	525553	524882	-	hypothetical protein
TS0545	554972	555421	+	NTP pyrophosphohydrolases including oxidative damage repair enzymes	TO0545	526077	525730	-	hypothetical protein
TS0546	556027	555443	-	hypothetical protein	TO0546	526391	526056	-	hypothetical protein
TS0547	556940	556113	-	Short-chain dehydrogenase/reductase SDR?	TO0547	526838	526506	-	hypothetical protein
TS0548	557016	557384	+	hypothetical protein	TO0548	529075	527108	-	Chloride channel protein
TS0549	557436	559793	+	ATP-dependent DNA helicase UvrD/PcrA/Rep, cyanobacterial paralog	TO0549	529772	529245	-	hypothetical protein
TS0550	559816	560499	+	FIG006285: ICC-like protein phosphoesterase	TO0550	530983	529811	-	1-deoxy-D-xylulose 5-phosphate reductoisomerase
TS0551	560781	561077	+	hypothetical protein	TO0551	531466	531092	-	hypothetical protein
TS0552	562034	561504	-	hypothetical protein	TO0552	534693	532072	-	hypothetical protein
TS0553	562240	562031	-	hypothetical protein	TO0553	535128	534985	-	hypothetical protein
TS0554	562557	565961	+	DNA/RNA helicases, SNF2 family	TO0554	536048	535278	-	hypothetical protein
TS0555	565993	566439	+	hypothetical protein	TO0555	536343	536053	-	hypothetical protein
TS0556	566451	570059	+	Putative type IIS restriction /modification enzyme, N-terminal half	TO0556	536958	537515	+	hypothetical protein
TS0557	570265	570378	+	hypothetical protein	TO0557	537645	538262	+	LSU rRNA pseudouridine(2457) synthase
TS0558	570711	570559	-	hypothetical protein	TO0558	538445	540826	+	probable protein phosphatase
TS0559	571056	570907	-	hypothetical protein	TO0559	541079	540849	-	hypothetical protein
TS0560	571962	571303	-	hypothetical protein	TO0560	541239	541090	-	hypothetical protein
TS0561	573794	572322	-	Malonate-semialdehyde dehydrogenase [inositol] (EC 1.2.1.18)	TO0561	542195	541572	-	hypothetical protein
TS0562	574875	573844	-	Adenosylcobinamide-phosphate synthase (EC 6.3.1.10)	TO0562	543157	542246	-	Carbon dioxide concentrating mechanism protein CcmO
TS0563	574991	575188	+	hypothetical protein	TO0563	543949	543320	-	hypothetical protein
TS0564	575305	576168	+	Light-independent protochlorophyllide reductase iron-sulfur ATP-binding protein ChlL (EC 1.3.7.7)	TO0564	545145	544117	-	Carboxysome protein CcmM
TS0565	576325	576747	+	hypothetical protein	TO0565	545819	545139	-	Carboxysome protein CcmM
TS0566	576850	578256	+	Light-independent protochlorophyllide reductase subunit N (EC 1.3.7.7)	TO0566	546420	546118	-	Carboxysome protein CcmL
TS0567	578759	578412	-	Protein of unknown function DUF86, BT0167 group	TO0567	546773	546432	-	Carbon dioxide-concentrating mechanism protein CcmK homolog 1
TS0568	579069	578773	-	hypothetical protein	TO0568	547769	547882	+	hypothetical protein
TS0569	579280	579957	+	hypothetical protein	TO0569	547972	548358	+	hypothetical protein
TS0570	580167	580054	-	hypothetical protein	TO0570	548490	548783	+	hypothetical protein
TS0571	580447	580199	-	hypothetical protein	TO0571	548904	548791	-	hypothetical protein
TS0572	580462	581931	+	Phosphoglucosamine mutase (EC 5.4.2.10)	TO0572	549453	551288	+	NADH dehydrogenase subunit 5, Involved in CO2 fixation
TS0573	582353	582186	-	hypothetical protein	TO0573	551437	552399	+	NADH dehydrogenase subunit 4, Involved in CO2 fixation
TS0574	582429	582563	+	hypothetical protein	TO0574	552577	552951	+	NADH dehydrogenase subunit 4, Involved in CO2 fixation
TS0575	583018	583593	+	SepF, FtsZ-interacting protein related to cell division	TO0575	553067	554194	+	Low-affinity CO2 hydration protein CphX
TS0576	583751	583590	-	hypothetical protein	TO0576	556012	554375	-	Heat shock protein 60 kDa family chaperone GroEL
TS0577	583766	584560	+	Pyrroline-5-carboxylate reductase (EC 1.5.1.2)	TO0577	556450	556139	-	Heat shock protein 10 kDa family chaperone GroES
TS0578	585519	584638	-	Putative aminopeptidase	TO0578	556578	556432	-	hypothetical protein
TS0579	586121	585516	-	ParA-like protein	TO0579	556900	557205	+	Acylphosphate phosphohydrolase
TS0580	586647	586228	-	hypothetical protein	TO0580	557420	558796	+	Glycosyltransferase
TS0581	588288	586777	-	Periplasmic Sensor Signal Transduction Histidine Kinase	TO0581	558898	559560	+	Hydrolase (HAD superfamily), YqeK
TS0582	588971	588285	-	hypothetical protein	TO0582	559710	560174	+	Ribosomal silencing factor RsfA
TS0583	589339	589112	-	hypothetical protein	TO0583	560510	561028	+	Uncharacterized membrane protein Ycf36
TS0584	590903	589434	-	Pro-zeta-carotene desaturase, prolycopene producing (EC 1.-.-.-)	TO0584	561217	562170	+	Hypothetical protein of L-Asparaginase type 2-like superfamily
TS0585	591326	590949	-	hypothetical protein	TO0585	563911	562352	-	NAD(P)H-plastoquinone oxidoreductase chain 2, NdhB
TS0586	591544	591416	-	hypothetical protein	TO0586	564476	565093	+	DNA topoisomerase I
TS0587	591844	591560	-	hypothetical protein	TO0587	565307	567304	+	DNA topoisomerase I
TS0588	593034	592021	-	NAD(P)-dependent glyceraldehyde-3-phosphate dehydrogenase (EC 1.2.1.59)	TO0588	569070	567385	-	hypothetical protein
TS0589	593902	593240	-	hypothetical protein	TO0589	571170	569380	-	Heterodimeric efflux ABC transporter, permease/ATP-binding subunit 1
TS0590	594454	593903	-	FIG00876342: hypothetical protein	TO0590	571851	571294	-	Serine acetyltransferase
TS0591	595643	594585	-	Thioredoxin reductase (EC 1.8.1.9)	TO0591	573014	572004	-	Glycosyl transferase, group 2 family
TS0592	595829	598048	+	hypothetical protein	TO0592	574166	573165	-	hypothetical protein
TS0593	598544	598239	-	SSU ribosomal protein S6p	TO0593	575478	574234	-	hypothetical protein
TS0594	598787	599584	+	Predicted 2-keto-4-pentenoate hydratase/2-oxohepta-3-ene-1,7-dioic acid hydratase	TO0594	576982	575603	-	hypothetical protein
TS0595	600175	599672	-	hypothetical protein	TO0595	578379	577027	-	hypothetical protein
TS0596	600848	600441	-	Ankyrin	TO0596	579354	578500	-	Glycosyltransferase
TS0597	601666	600953	-	Transcriptional regulator, GntR family	TO0597	579388	579537	+	hypothetical protein
TS0598	602196	605390	+	Valyl-tRNA synthetase (EC 6.1.1.9)	TO0598	580029	580226	+	hypothetical protein
TS0599	605668	606237	+	hypothetical protein	TO0599	580239	581576	+	hypothetical protein
TS0600	606902	606282	-	Guanylate kinase (EC 2.7.4.8)	TO0600	581825	584197	+	hypothetical protein
TS0601	607290	607030	-	UPF0296 protein YlzA	TO0601	584194	585240	+	Glucokinase
TS0602	607851	609602	+	Fibronectin/fibrinogen-binding protein	TO0602	585388	586413	+	hypothetical protein
TS0603	609599	610804	+	Esterase/lipase/thioesterase	TO0603	586959	586432	-	hypothetical protein
TS0604	610957	610826	-	hypothetical protein	TO0604	587401	587027	-	hypothetical protein
TS0605	612044	611043	-	Zinc-type alcohol dehydrogenase-like protein	TO0605	588596	587685	-	FIG022979: MoxR-like ATPases
TS0606	612244	614184	+	Cell division-associated, ATP-dependent zinc metalloprotease FtsH	TO0606	588715	588593	-	hypothetical protein
TS0607	614739	614212	-	5-formyltetrahydrofolate cyclo-ligase (EC 6.3.3.2)	TO0607	588740	589792	+	hypothetical protein
TS0608	615921	614956	-	hypothetical protein	TO0608	589798	590919	+	Aldo/keto reductase slr1520, 4Fe-4S-containing
TS0609	616086	615946	-	hypothetical protein	TO0609	591078	592373	+	Ferrochelatase, protoheme ferro-lyase
TS0610	617695	616091	-	NAD(P)H-hydrate epimerase (EC 5.1.99.6) / ADP-dependent (S)-NAD(P)H-hydrate dehydratase (EC 4.2.1.136)	TO0610	592955	592386	-	weak similarity to aminoglycoside N(6')-acetyltransferase
TS0611	617848	617726	-	hypothetical protein	TO0611	593734	592955	-	Uncharacterized methyltransferase Npun_F6389
TS0612	618041	618562	+	Uncharacterized N-acetyltransferase YedL	TO0612	593850	594818	+	hypothetical protein
TS0613	619916	618534	-	Acetyltransferase, GNAT family	TO0613	596402	594951	-	hypothetical protein
TS0614	620522	620088	-	hypothetical protein	TO0614	597316	596957	-	Glyoxalase/Bleomycin resistance protein/Dioxygenase superfamily
TS0615	621313	620759	-	Adenosylcobinamide kinase (EC 2.7.1.156) / Adenosylcobinamide-phosphate guanylyltransferase (EC 2.7.7.62)	TO0615	597536	598294	+	hypothetical protein
TS0616	621412	622407	+	hypothetical protein	TO0616	598325	600256	+	Inner membrane protein YqiK
TS0617	622404	622538	+	hypothetical protein	TO0617	601254	600373	-	hypothetical protein
TS0618	623063	622572	-	hypothetical protein	TO0618	601352	603250	+	hypothetical protein
TS0619	623275	624159	+	Transcriptional regulator, LysR family	TO0619	604072	603293	-	hypothetical protein
TS0620	625044	624148	-	Permease of the drug/metabolite transporter (DMT) superfamily	TO0620	604354	605097	+	Cytochrome c-type biogenesis protein CcdA (DsbD analog)
TS0621	625264	627264	+	hypothetical protein	TO0621	605234	607024	+	Signal peptide peptidase SppA (protease 4)
TS0622	631508	627351	-	hypothetical protein	TO0622	607024	607482	+	hypothetical protein
TS0623	631611	631820	+	hypothetical protein	TO0623	607703	608488	+	Oxygen-insensitive NAD(P)H nitroreductase / Dihydropteridine reductase
TS0624	631920	632903	+	Inosine-uridine preferring nucleoside hydrolase (EC 3.2.2.1)	TO0624	608505	609656	+	7,8-didemethyl-8-hydroxy-5-deazariboflavin synthase subunit 2
TS0625	634040	633039	-	hypothetical protein	TO0625	609810	610367	+	hypothetical protein
TS0626	634533	635534	+	hypothetical protein	TO0626	610450	610581	+	hypothetical protein
TS0627	635792	635637	-	hypothetical protein	TO0627	610639	611718	+	hypothetical protein
TS0628	635822	636775	+	hypothetical protein	TO0628	612782	611856	-	SAM-dependent methyltransferase
TS0629	637665	636796	-	6-pyruvoyl tetrahydrobiopterin synthase (EC 4.2.3.12)	TO0629	614055	612976	-	Fructose-bisphosphate aldolase class II
TS0630	639257	637794	-	Glycosyl transferase, family 2	TO0630	614317	614895	+	hypothetical protein
TS0631	639431	639312	-	hypothetical protein	TO0631	616089	615220	-	hypothetical protein
TS0632	639660	639421	-	hypothetical protein	TO0632	616226	617251	+	Glutaminase
TS0633	639958	640680	+	Ribonuclease PH (EC 2.7.7.56)	TO0633	617489	618196	+	hypothetical protein
TS0634	640825	641637	+	Serine acetyltransferase (EC 2.3.1.30)	TO0634	618305	618418	+	hypothetical protein
TS0635	641962	642426	+	CBS domain protein	TO0635	618496	619170	+	hypothetical protein
TS0636	642476	643129	+	Phycobiliprotein lyase, HEAT subunit	TO0636	619276	619881	+	hypothetical protein
TS0637	643366	644001	+	Alkyl hydroperoxide reductase subunit C-like protein	TO0637	620149	620532	+	hypothetical protein
TS0638	644342	645415	+	Fructose-1,6-bisphosphatase, type I (EC 3.1.3.11)	TO0638	620693	620863	+	hypothetical protein
TS0639	645722	645609	-	hypothetical protein	TO0639	620920	622074	+	hypothetical protein
TS0640	645784	647313	+	Glucose-6-phosphate 1-dehydrogenase (EC 1.1.1.49)	TO0640	622874	622455	-	hypothetical protein
TS0641	647435	648766	+	OpcA, an allosteric effector of glucose-6-phosphate dehydrogenase, cyanobacterial	TO0641	623339	623217	-	hypothetical protein
TS0642	650970	648823	-	Hypothetical cyanobacterial membrane protein, in cluster with PxcA	TO0642	623376	623813	+	hypothetical protein
TS0643	651289	652560	+	Membrane protein PxcA, involved in light-induced proton extrusion	TO0643	624307	624795	+	Single-stranded DNA-binding protein
TS0644	652737	653393	+	hypothetical protein	TO0644	627154	624806	-	hypothetical protein
TS0645	653419	653556	+	hypothetical protein	TO0645	627326	627802	+	hypothetical protein
TS0646	654241	653732	-	Phycobilisome core component	TO0646	628116	627991	-	hypothetical protein
TS0647	654349	654573	+	hypothetical protein	TO0647	628279	628145	-	hypothetical protein
TS0648	655036	656454	+	Glutamine synthetase type I (EC 6.3.1.2)	TO0648	628752	628492	-	Molybdopterin synthase sulfur carrier subunit
TS0649	659369	656754	-	Adenylate cyclase (EC 4.6.1.1)	TO0649	628803	628928	+	hypothetical protein
TS0650	660338	660517	+	hypothetical protein	TO0650	629372	630076	+	cAMP-binding proteins - catabolite gene activator and regulatory subunit of cAMP-dependent protein kinases
TS0651	660528	660746	+	Gas vesicle protein GvpA	TO0651	630400	631722	+	Glutamine synthetase type III
TS0652	660894	662153	+	hypothetical protein	TO0652	631900	633024	+	DNA recombination and repair protein RecF
TS0653	662221	663507	+	Gas vesicle protein GvpN	TO0653	634288	633272	-	aldo/keto reductase family
TS0654	663825	664160	+	Gas vesicle protein GvpJ	TO0654	635237	634311	-	All-trans-phytoene synthase
TS0655	665193	664213	-	Protein-methionine-sulfoxide reductase catalytic subunit MsrP	TO0655	636768	635341	-	Squalene/phytoene desaturase HopC
TS0656	665682	665332	-	hypothetical protein	TO0656	637748	636906	-	Oxidoreductase, short-chain dehydrogenase/reductase family
TS0657	666013	665852	-	hypothetical protein	TO0657	638491	638351	-	Uncharacterized protein Cal7507_3458
TS0658	666185	666039	-	hypothetical protein	TO0658	638789	639778	+	hypothetical protein
TS0659	666228	667928	+	hypothetical protein	TO0659	639738	641078	+	Carbohydrate kinase, FGGY family
TS0660	672133	668156	-	Protoporphyrin IX Mg-chelatase subunit H (EC 6.6.1.1)	TO0660	641798	643177	+	Twitching motility protein PilT
TS0661	672691	672455	-	hypothetical protein	TO0661	643285	644085	+	Circadian oscillation regulator KaiB
TS0662	674384	672789	-	hypothetical protein	TO0662	645906	644140	-	ABC transporter, permease protein
TS0663	674574	676226	+	Heat shock protein 60 kDa family chaperone GroEL	TO0663	646681	645923	-	ABC transporter, ATP-binding protein (cluster 12, methionine/phosphonates)
TS0664	677837	676674	-	Inosine-5'-monophosphate dehydrogenase, catalytic domain (EC 1.1.1.205)	TO0664	647616	646681	-	ABC transporter, substrate-binding protein (cluster 12, methionine/phosphonates)
TS0665	678423	678908	+	Allophycocyanin alpha chain	TO0665	648079	648642	+	Arginine/ornithine antiporter ArcD
TS0666	678969	679454	+	Allophycocyanin beta chain	TO0666	648639	650522	+	Polyketide synthase modules and related proteins
TS0667	679761	679964	+	Phycobilisome small core linker polypeptide	TO0667	650988	652442	+	hypothetical protein
TS0668	680118	680279	+	hypothetical protein	TO0668	653232	652657	-	hypothetical protein
TS0669	680415	680939	+	hypothetical protein	TO0669	656144	653340	-	FIG045374: Type II restriction enzyme, methylase subunit YeeA
TS0670	681916	680990	-	Homoserine kinase (EC 2.7.1.39)	TO0670	656656	656315	-	hypothetical protein
TS0671	682331	681975	-	Carbon dioxide-concentrating mechanism protein CcmK homolog 4	TO0671	656936	656646	-	Nucleotidyltransferase domain protein, BT0168 group
TS0672	682927	682622	-	Carbon dioxide-concentrating mechanism protein CcmK homolog 4	TO0672	658729	657191	-	5-methyltetrahydrofolate--homocysteine methyltransferase
TS0673	683282	683401	+	hypothetical protein	TO0673	659730	658927	-	5-methyltetrahydrofolate--homocysteine methyltransferase
TS0674	683501	684520	+	Efflux ABC transporter, ATP-binding protein	TO0674	660994	659753	-	5-methyltetrahydrofolate--homocysteine methyltransferase
TS0675	684541	685851	+	Cobalt-precorrin-7 (C5)-methyltransferase (EC 2.1.1.289) / Cobalt-precorrin-6B C15-methyltransferase [decarboxylating] (EC 2.1.1.196)	TO0675	661299	660991	-	hypothetical protein
TS0676	685914	686150	+	hypothetical protein	TO0676	661394	661681	+	hypothetical protein
TS0677	686559	686789	+	hypothetical protein	TO0677	661712	662704	+	Biliverdin reductase
TS0678	687024	687566	+	hypothetical protein	TO0678	663182	662868	-	hypothetical protein
TS0679	688572	687871	-	Phage pentapeptide repeat family protein (ACLAME 560)	TO0679	663737	663270	-	hypothetical protein
TS0680	689167	688589	-	hypothetical protein	TO0680	664101	663880	-	hypothetical protein
TS0681	689568	691760	+	Sodium/hydrogen exchanger family protein	TO0681	664150	664383	+	hypothetical protein
TS0682	692544	691834	-	hypothetical protein	TO0682	664404	665132	+	hypothetical protein
TS0683	692602	693087	+	hypothetical protein	TO0683	665215	666426	+	hypothetical protein
TS0684	693382	693098	-	hypothetical protein	TO0684	666478	667620	+	ABC exporter permease subunit of DevC family
TS0685	693542	694453	+	hypothetical protein	TO0685	668332	667667	-	hypothetical protein
TS0686	694549	694860	+	Glutaredoxin 3	TO0686	668716	668372	-	hypothetical protein
TS0687	695604	694906	-	Uracil-DNA glycosylase, family 4 (EC 3.2.2.27)	TO0687	669765	668848	-	Quinolinate phosphoribosyltransferase [decarboxylating]
TS0688	697157	695784	-	NADH dehydrogenase (EC 1.6.99.3)	TO0688	671166	669793	-	Cytochrome c-type biogenesis protein Ccs1/ResB
TS0689	698158	697406	-	Uncharacterized DUF554 membrane protein	TO0689	671791	671402	-	hypothetical protein
TS0690	698358	699344	+	Cobalt/zinc/cadmium resistance protein CzcD	TO0690	672429	671911	-	hypothetical protein
TS0691	699433	700218	+	Exodeoxyribonuclease III (EC 3.1.11.2)	TO0691	673109	672552	-	hypothetical protein
TS0692	701017	700577	-	16.6 kDa small heat shock protein molecular chaperon	TO0692	673758	673315	-	hypothetical protein
TS0693	703282	701612	-	Exopolyphosphatase (EC 3.6.1.11)	TO0693	674257	673751	-	Transcriptional regulator, MarR family
TS0694	703867	704793	+	33 kDa chaperonin HslO	TO0694	675721	674474	-	hypothetical protein
TS0695	705072	704959	-	hypothetical protein	TO0695	675933	675775	-	hypothetical protein
TS0696	705270	706319	+	Predicted membrane protein	TO0696	676249	676025	-	hypothetical protein
TS0697	706548	708692	+	hypothetical protein	TO0697	676452	676589	+	hypothetical protein
TS0698	708967	709857	+	N-acetylglutamate kinase (EC 2.7.2.8)	TO0698	676874	679585	+	Cation-transporting ATPase, E1-E2 family
TS0699	709892	710437	+	hypothetical protein	TO0699	679958	681760	+	Hemolysin activation/secretion protein
TS0700	710687	710568	-	hypothetical protein	TO0700	681801	682109	+	hypothetical protein
TS0701	710686	711357	+	Phycobiliprotein lyase, HEAT subunit	TO0701	682621	682085	-	hypothetical protein
TS0702	713913	711451	-	Phenylalanyl-tRNA synthetase beta chain (EC 6.1.1.20)	TO0702	682943	683278	+	hypothetical protein
TS0703	714378	714265	-	hypothetical protein	TO0703	683473	683321	-	hypothetical protein
TS0704	714430	716073	+	Serine/threonine kinase	TO0704	683847	683716	-	hypothetical protein
TS0705	716137	716427	+	hypothetical protein	TO0705	683876	684523	+	hypothetical protein
TS0706	717255	716500	-	Phycocyanobilin:ferredoxin oxidoreductase PcyA (EC 1.3.7.5)	TO0706	684977	684543	-	hypothetical protein
TS0707	717464	718273	+	hypothetical protein	TO0707	685124	685507	+	Glycosyltransferase
TS0708	719375	718338	-	hypothetical protein	TO0708	685540	686478	+	hypothetical protein
TS0709	720464	719595	-	Glutamyl-Q tRNA(Asp) synthetase	TO0709	686587	688368	+	hypothetical protein
TS0710	721122	720688	-	hypothetical protein	TO0710	688347	689222	+	hypothetical protein
TS0711	721307	721441	+	hypothetical protein	TO0711	689783	689337	-	hypothetical protein
TS0712	721438	722625	+	Sulfate adenylyltransferase (EC 2.7.7.4)	TO0712	691162	689966	-	N5-carboxyaminoimidazole ribonucleotide synthase
TS0713	722698	722937	+	hypothetical protein	TO0713	691209	691325	+	hypothetical protein
TS0714	724358	723045	-	hypothetical protein	TO0714	691691	693652	+	N-acetylmuramoyl-L-alanine amidase
TS0715	724504	725079	+	hypothetical protein	TO0715	693670	694620	+	Glutamate racemase
TS0716	725227	725469	+	FIG00872196: hypothetical protein	TO0716	694802	695761	+	Porphobilinogen deaminase
TS0717	725496	725984	+	Histone acetyltransferase HPA2 and related acetyltransferases	TO0717	695933	695799	-	hypothetical protein
TS0718	726168	726389	+	hypothetical protein	TO0718	696009	696674	+	Pathogenesis-related protein 1b precursor
TS0719	726428	727501	+	LSU rRNA pseudouridine(1911/1915/1917) synthase (EC 5.4.99.23)	TO0719	696844	698340	+	Glycogen synthase, ADP-glucose transglucosylase
TS0720	728102	728620	+	Phycocyanin beta chain	TO0720	699520	698456	-	extracellular protease
TS0721	728751	729239	+	Phycocyanin alpha chain	TO0721	701046	699712	-	hypothetical protein
TS0722	729652	730497	+	Phycobilisome rod linker polypeptide, phycocyanin-associated	TO0722	702162	701575	-	Leucyl/phenylalanyl-tRNA--protein transferase
TS0723	730626	731507	+	Phycobilisome rod linker polypeptide, phycocyanin-associated	TO0723	702374	702703	+	hypothetical protein
TS0724	731635	731874	+	Ferredoxin--NADP(+) reductase (EC 1.18.1.2)	TO0724	702818	703588	+	Phosphate regulon transcriptional regulatory protein PhoB (SphR)
TS0725	731923	732771	+	Phycocyanobilin lyase alpha subunit	TO0725	703643	705121	+	Phosphate regulon sensor protein PhoR (SphS)
TS0726	732944	733615	+	Phycocyanobilin lyase beta subunit	TO0726	705653	705222	-	Peptide-methionine (R)-S-oxide reductase MsrB
TS0727	733629	734471	+	Phycobilisome rod-core linker polypeptide, phycocyanin-associated	TO0727	706242	705940	-	hypothetical protein
TS0728	734581	735324	+	Phycobilisome rod-core linker polypeptide, phycocyanin-associated	TO0728	706298	706411	+	hypothetical protein
TS0729	735860	735747	-	hypothetical protein	TO0729	706471	707481	+	Tryptophanyl-tRNA synthetase
TS0730	735999	736736	+	Phycobilisome rod-core linker polypeptide, phycocyanin-associated	TO0730	707604	708551	+	5,10-methylenetetrahydrofolate reductase
TS0731	736876	737649	+	Phycobilisome rod-core linker polypeptide, phycocyanin-associated	TO0731	709949	708558	-	hypothetical protein
TS0732	739321	737939	-	Cyclopropane-fatty-acyl-phospholipid synthase (EC 2.1.1.79)	TO0732	710013	713108	+	Phosphoenolpyruvate carboxylase
TS0733	739564	740358	+	Probable transcriptional regulatory protein YebC	TO0733	713867	713331	-	Cob(I)alamin adenosyltransferase-like protein
TS0734	741532	740468	-	Adenylate cyclase (EC 4.6.1.1)	TO0734	714033	714197	+	hypothetical protein
TS0735	741906	741529	-	Circadian input kinase A	TO0735	714386	714243	-	hypothetical protein
TS0736	745052	741954	-	hypothetical protein	TO0736	714771	714643	-	hypothetical protein
TS0737	747112	745049	-	hypothetical protein	TO0737	714897	715796	+	Pentapeptide repeat family protein
TS0738	752343	747109	-	hypothetical protein	TO0738	716789	715989	-	hypothetical protein
TS0739	753005	753862	+	Dihydropteroate synthase (EC 2.5.1.15)	TO0739	717275	716922	-	hypothetical protein
TS0740	753944	755245	+	Exonuclease SbcD	TO0740	717617	717381	-	Branched-chain amino acid ABC transporter, ATP-binding protein LivG (TC 3.A.1.4.1)
TS0741	755535	757580	+	hypothetical protein	TO0741	718140	717607	-	Branched-chain amino acid ABC transporter, ATP-binding protein LivG (TC 3.A.1.4.1)
TS0742	757707	758303	+	Septum formation protein Maf	TO0742	719718	718405	-	Branched-chain amino acid ABC transporter, permease protein LivM (TC 3.A.1.4.1)
TS0743	758511	759701	+	hypothetical protein	TO0743	720265	719945	-	DNA base-flipping protein
TS0744	761249	759936	-	hypothetical protein	TO0744	720719	720303	-	Gamma-glutamyl phosphate reductase
TS0745	761362	761982	+	hypothetical protein	TO0745	721611	720733	-	Gamma-glutamyl phosphate reductase
TS0746	762008	762223	+	hypothetical protein	TO0746	722380	721694	-	Dethiobiotin synthase BioD
TS0747	762977	762261	-	Uncharacterized membrane protein	TO0747	722622	722792	+	Twin-arginine translocation protein TatA
TS0748	764208	763189	-	Uncharacterized membrane protein, YraQ family	TO0748	722809	722937	+	hypothetical protein
TS0749	764395	764601	+	hypothetical protein	TO0749	723391	723278	-	hypothetical protein
TS0750	764611	765195	+	N-terminal acetyltransferase	TO0750	723556	725481	+	hypothetical protein
TS0751	766974	765661	-	hypothetical protein	TO0751	725573	725704	+	hypothetical protein
TS0752	767187	767387	+	Glutamine synthetase inactivating factor IF7	TO0752	725731	726216	+	hypothetical protein
TS0753	767581	767465	-	hypothetical protein	TO0753	726357	727403	+	Cobalt/zinc/cadmium resistance protein CzcD
TS0754	769127	767616	-	Bacterial cell division membrane protein	TO0754	728976	727441	-	hypothetical protein
TS0755	769180	769308	+	hypothetical protein	TO0755	729098	729937	+	Arogenate dehydrogenase
TS0756	769746	769444	-	hypothetical protein	TO0756	729979	730359	+	hypothetical protein
TS0757	770365	770048	-	hypothetical protein	TO0757	730406	731299	+	fructose/tagatose bisphosphate aldolase
TS0758	770823	770485	-	hypothetical protein	TO0758	731373	732029	+	Iron(III)-transport ATP-binding protein sfuC
TS0759	772446	770836	-	hypothetical protein	TO0759	732077	732877	+	16S rRNA (guanine(527)-N(7))-methyltransferase
TS0760	773925	772588	-	Adenylosuccinate synthetase (EC 6.3.4.4)	TO0760	733902	732892	-	Two-component transcriptional response regulator, LuxR family
TS0761	774124	775227	+	Adenosine deaminase (EC 3.5.4.4)	TO0761	734345	735577	+	ABC transporter, ATP-binding protein (cluster 1, maltose/g3p/polyamine/iron); ABC transporter, ATP-binding protein (cluster 10, nitrate/sulfonate/bicarbonate)
TS0762	775231	775377	+	hypothetical protein	TO0762	739080	735646	-	hypothetical protein
TS0763	775418	776056	+	Domain of unknown function (DUF820)	TO0763	739502	742801	+	Carbamoyl-phosphate synthase large chain
TS0764	776637	776239	-	Photosystem II protein Psb27	TO0764	742906	743025	+	hypothetical protein
TS0765	777256	776774	-	hypothetical protein	TO0765	743336	743148	-	hypothetical protein
TS0766	777822	777517	-	hypothetical protein	TO0766	744913	744263	-	Two-component transcriptional response regulator, LuxR family
TS0767	779636	778056	-	IMP cyclohydrolase (EC 3.5.4.10) / Phosphoribosylaminoimidazolecarboxamide formyltransferase (EC 2.1.2.3)	TO0767	745587	745144	-	Ferredoxin, 2Fe-2S
TS0768	779768	779646	-	hypothetical protein	TO0768	745814	746191	+	Mobile element protein
TS0769	780197	780859	+	hypothetical protein	TO0769	746188	746577	+	Mobile element protein
TS0770	781000	781212	+	hypothetical protein	TO0770	747003	746821	-	hypothetical protein
TS0771	782084	781392	-	phosphoribosyltransferase	TO0771	747139	748272	+	hypothetical protein
TS0772	782358	782699	+	Photosystem I subunit X (PsaK, PsaK1)	TO0772	748386	749486	+	Primosomal protein N' (replication factor Y) - superfamily II helicase
TS0773	782792	782908	+	hypothetical protein	TO0773	750471	749617	-	Zn-dependent protease with chaperone function
TS0774	782951	783322	+	hypothetical protein	TO0774	750887	750462	-	Transcriptional regulator, MecI family
TS0775	783319	784911	+	D-alanyl-D-alanine carboxypeptidase (EC 3.4.16.4)	TO0775	751387	751932	+	hypothetical protein
TS0776	785148	787682	+	Membrane protein containing HD superfamily hydrolase domain, YQFF ortholog	TO0776	753655	751970	-	Dihydroxy-acid dehydratase
TS0777	788112	789071	+	Peptide chain release factor 2 @ programmed frameshift-containing	TO0777	753704	753841	+	hypothetical protein
TS0778	790241	789102	-	Aminotransferase, DegT/DnrJ/EryC1/StrS family	TO0778	753925	754779	+	Pentapeptide repeat family protein
TS0779	790471	790704	+	hypothetical protein	TO0779	756669	754909	-	hypothetical protein
TS0780	790960	791775	+	RNA binding methyltransferase FtsJ like	TO0780	757943	759256	+	Response regulator receiver protein
TS0781	792006	792260	+	hypothetical protein	TO0781	759504	759869	+	Two-component transcriptional response regulator, LuxR family
TS0782	792907	792626	-	hypothetical protein	TO0782	759905	760435	+	Positive regulator of CheA protein activity (CheW)
TS0783	794660	793947	-	Transcriptional regulator, AcrR family	TO0783	760524	763403	+	Methyl-accepting chemotaxis protein
TS0784	795809	795042	-	hypothetical protein	TO0784	763566	768806	+	Signal transduction histidine kinase CheA
TS0785	795900	796040	+	hypothetical protein	TO0785	769083	768871	-	hypothetical protein
TS0786	796171	797127	+	ADA regulatory protein / Methylated-DNA--protein-cysteine methyltransferase (EC 2.1.1.63)	TO0786	770491	769148	-	hypothetical protein
TS0787	797377	797877	+	hypothetical protein	TO0787	771787	770765	-	Glycosyltransferase
TS0788	797984	799687	+	Sulfate transporter	TO0788	773616	771952	-	hypothetical protein
TS0789	799914	800180	+	hypothetical protein	TO0789	774918	773923	-	Ketol-acid reductoisomerase (NADP(+))
TS0790	800285	800392	+	hypothetical protein	TO0790	777636	775165	-	ATP-dependent Clp protease, ATP-binding subunit ClpC
TS0791	801773	800559	-	ABC transporter, permease protein (cluster 3, basic aa/glutamine/opines)	TO0791	778440	777817	-	Ribosomal-protein-S18p-alanine acetyltransferase
TS0792	803050	801866	-	ABC transporter, permease protein (cluster 3, basic aa/glutamine/opines)	TO0792	778669	780000	+	Diaminopimelate decarboxylase
TS0793	803157	803303	+	hypothetical protein	TO0793	780587	781531	+	Diadenylate cyclase spyDAC; Bacterial checkpoint controller DisA with nucleotide-binding domain
TS0794	804476	803373	-	ABC transporter, substrate-binding protein (cluster 3, basic aa/glutamine/opines)	TO0794	781506	782261	+	Undecaprenyl diphosphate synthase
TS0795	805235	805026	-	hypothetical protein	TO0795	782455	783267	+	hypothetical protein
TS0796	805571	805993	+	Gas vesicle protein GvpK	TO0796	783733	783461	-	hypothetical protein
TS0797	806151	806897	+	Gas vesicle protein GvpF	TO0797	784406	783807	-	DnaJ protein
TS0798	806940	807194	+	Gas vesicle protein GvpG	TO0798	785607	784465	-	UDP-glucose:tetrahydrobiopterin glucosyltransferase [EC:2.4.1.-]
TS0799	808612	807317	-	hypothetical protein	TO0799	786611	785604	-	FMN adenylyltransferase
TS0800	808894	810135	+	Chromate transport protein ChrA	TO0800	787614	786706	-	Metallo-beta-lactamase superfamily protein
TS0801	811859	810357	-	hypothetical protein	TO0801	788301	788185	-	hypothetical protein
TS0802	813339	811897	-	hypothetical protein	TO0802	789220	788381	-	5'-nucleotidase SurE
TS0803	813610	813795	+	hypothetical protein	TO0803	789528	790529	+	Phenylalanyl-tRNA synthetase alpha chain
TS0804	814927	814316	-	hypothetical protein	TO0804	790799	791299	+	Putative lumenal protein, contains 8 pentapeptide repeats, sll0577 homolog
TS0805	814926	815180	+	hypothetical protein	TO0805	794037	791368	-	diguanylate cyclase/phosphodiesterase (GGDEF & EAL domains) with PAS/PAC sensor(s)
TS0806	815232	816551	+	Exonuclease SbcD	TO0806	794454	794065	-	Mobile element protein
TS0807	817784	817050	-	hypothetical protein	TO0807	794827	794465	-	Mobile element protein
TS0808	818557	817922	-	hypothetical protein	TO0808	797896	794867	-	hypothetical protein
TS0809	819473	818766	-	hypothetical protein	TO0809	798283	798122	-	hypothetical protein
TS0810	821090	819615	-	hypothetical protein	TO0810	798845	798321	-	FIG00874850: hypothetical protein
TS0811	821414	822778	+	hypothetical protein	TO0811	799094	798981	-	hypothetical protein
TS0812	822825	823121	+	hypothetical protein	TO0812	800906	799290	-	Gamma-glutamyltranspeptidase / Glutathione hydrolase
TS0813	823911	823267	-	Putative glycosyltransferase	TO0813	801131	801310	+	hypothetical protein
TS0814	823931	824113	+	hypothetical protein	TO0814	801319	801939	+	Cobalt-precorrin-2 C(20)-methyltransferase
TS0815	824891	824655	-	hypothetical protein	TO0815	802015	803235	+	hypothetical protein
TS0816	825148	825513	+	hypothetical protein	TO0816	803251	804303	+	D-glycero-beta-D-manno-heptose 1-phosphate adenylyltransferase
TS0817	825683	826528	+	Segregation and condensation protein A	TO0817	804558	805145	+	hypothetical protein
TS0818	826925	828091	+	Mannose-1-phosphate guanylyltransferase	TO0818	805472	805179	-	hypothetical protein
TS0819	828402	829874	+	Signal recognition particle protein Ffh	TO0819	806434	805802	-	Acyl-CoA:1-acyl-sn-glycerol-3-phosphate acyltransferase
TS0820	831960	829990	-	Chaperone protein HtpG	TO0820	807370	806480	-	Malonyl CoA-acyl carrier protein transacylase
TS0821	832887	832144	-	hypothetical protein	TO0821	808433	807420	-	3-oxoacyl-[acyl-carrier-protein] synthase, KASIII
TS0822	833154	833906	+	Suppressor of sigma54-dependent transcription, PspA-like	TO0822	809506	808433	-	Phosphate:acyl-ACP acyltransferase PlsX
TS0823	834893	833937	-	Lipoate synthase, cyanobacterial paralog	TO0823	810449	809706	-	Two-component transcriptional response regulator, OmpR family
TS0824	835308	835856	+	Two-component transcriptional response regulator, LuxR family	TO0824	811070	812584	+	DNA repair protein RadA
TS0825	836411	836175	-	LSU ribosomal protein L28p @ LSU ribosomal protein L28p, zinc-independent	TO0825	812646	813014	+	Glutamine synthetase type III, GlnN
TS0826	838772	836532	-	hypothetical protein	TO0826	813059	813238	+	hypothetical protein
TS0827	838877	839116	+	hypothetical protein	TO0827	813843	813343	-	Acetyltransferase (GNAT) family, Syn7942_2240 homolog
TS0828	839338	839568	+	hypothetical protein	TO0828	814047	813877	-	hypothetical protein
TS0829	840383	839565	-	hypothetical protein	TO0829	814387	814974	+	hypothetical protein
TS0830	840473	840703	+	Flagellar motor switch protein FliG	TO0830	815177	815950	+	hypothetical protein
TS0831	840781	841533	+	hypothetical protein	TO0831	816552	815947	-	hypothetical protein
TS0832	842677	842543	-	hypothetical protein	TO0832	817718	818434	+	Two-component transcriptional response regulator, OmpR family
TS0833	843047	842883	-	hypothetical protein	TO0833	819020	820942	+	hypothetical protein
TS0834	844012	843323	-	hypothetical protein	TO0834	820976	821359	+	Mobile element protein
TS0835	845097	844225	-	Transcription regulator [contains diacylglycerol kinase catalytic domain]	TO0835	821356	821745	+	Mobile element protein
TS0836	845263	847704	+	hypothetical protein	TO0836	821761	823500	+	hypothetical protein
TS0837	848059	847685	-	hypothetical protein	TO0837	824422	823454	-	hypothetical protein
TS0838	849101	848289	-	hypothetical protein	TO0838	824735	826150	+	hypothetical protein
TS0839	849734	849147	-	fibrillin	TO0839	826291	829038	+	hypothetical protein
TS0840	849896	850132	+	hypothetical protein	TO0840	829275	830090	+	hypothetical protein
TS0841	850356	850562	+	hypothetical protein	TO0841	830523	830140	-	hypothetical protein
TS0842	850610	852013	+	FIG00874000: hypothetical protein	TO0842	831931	830804	-	Serine/threonine protein kinase
TS0843	852400	852762	+	anti-sigma F factor antagonist (spoIIAA-2); anti sigma b factor antagonist RsbV	TO0843	832390	833307	+	Deacetylases, including yeast histone deacetylase and acetoin utilization protein
TS0844	852885	853613	+	hypothetical protein	TO0844	834880	833396	-	4-aminobutyraldehyde dehydrogenase
TS0845	853973	854851	+	Lipoyl synthase (EC 2.8.1.8)	TO0845	835261	835500	+	hypothetical protein
TS0846	854960	855601	+	Imidazoleglycerol-phosphate dehydratase (EC 4.2.1.19)	TO0846	836520	835522	-	Efflux ABC transporter, ATP-binding protein
TS0847	856793	855579	-	Alanine racemase (EC 5.1.1.1)	TO0847	836678	836565	-	hypothetical protein
TS0848	856885	857382	+	HNH endonuclease family protein	TO0848	836735	836869	+	hypothetical protein
TS0849	857379	857621	+	hypothetical protein	TO0849	836924	838714	+	Serine phosphatase RsbU, regulator of sigma subunit
TS0850	857879	859147	+	Kef-type K+ transport systems (NAD-binding component fused to domain related to exopolyphosphatase)	TO0850	838945	840030	+	3-isopropylmalate dehydrogenase
TS0851	859395	860636	+	Magnesium and cobalt transport protein CorA	TO0851	841095	840184	-	16S rRNA (cytidine(1402)-2'-O)-methyltransferase
TS0852	860794	861306	+	Adenine phosphoribosyltransferase (EC 2.4.2.7)	TO0852	841780	841058	-	Glutathione S-transferase family protein
TS0853	861338	862402	+	Oligopeptide ABC transporter, permease protein OppB (TC 3.A.1.5.1)	TO0853	842111	841968	-	hypothetical protein
TS0854	863144	862410	-	ADP-ribosylglycohydrolase family protein	TO0854	842600	842340	-	hypothetical protein
TS0855	863318	863160	-	ADP-ribosylglycohydrolase family protein	TO0855	842638	845646	+	ATP/ADP translocase
TS0856	863668	863420	-	hypothetical protein	TO0856	845972	846460	+	Transcriptional regulator, Crp/Fnr family
TS0857	864235	864993	+	Nitrogen-responsive response regulator NrrA	TO0857	848199	846685	-	hypothetical protein
TS0858	865118	866416	+	hypothetical protein	TO0858	849142	848207	-	hypothetical protein
TS0859	866662	868710	+	Serine/threonine kinase	TO0859	851205	849709	-	Probable poly(beta-D-mannuronate) O-acetylase
TS0860	868855	869049	+	hypothetical protein	TO0860	852510	851599	-	DNA polymerase III delta prime subunit
TS0861	871834	869186	-	Mg(2+) transport ATPase, P-type (EC 3.6.3.2)	TO0861	853229	852588	-	Thymidylate kinase
TS0862	872022	872765	+	Dienelactone hydrolase family protein	TO0862	853286	853405	+	hypothetical protein
TS0863	872771	873550	+	hypothetical protein	TO0863	853628	853981	+	hypothetical protein
TS0864	875801	874206	-	hypothetical protein	TO0864	853985	854659	+	SAM-dependent methyltransferase sll0829 (UbiE paralog)
TS0865	875977	876105	+	hypothetical protein	TO0865	854733	855797	+	Deblocking aminopeptidase
TS0866	876278	876156	-	hypothetical protein	TO0866	856075	856518	+	Pentapeptide repeat family protein
TS0867	876925	878337	+	Prolidase (EC 3.4.13.9)	TO0867	856995	856597	-	hypothetical protein
TS0868	878643	879899	+	hypothetical protein	TO0868	857290	857871	+	Deoxycytidine triphosphate deaminase
TS0869	879907	880170	+	hypothetical protein	TO0869	858107	858811	+	hypothetical protein
TS0870	881324	880209	-	hypothetical protein	TO0870	859910	858963	-	Nucleotide sugar epimerase
TS0871	881602	881450	-	hypothetical protein	TO0871	860120	859965	-	hypothetical protein
TS0872	882197	882898	+	Deoxyribose-phosphate aldolase (EC 4.1.2.4)	TO0872	860497	860153	-	hypothetical protein
TS0873	882974	884143	+	DNA recombination and repair protein RecO	TO0873	861254	863044	+	GTP-binding protein TypA/BipA
TS0874	884130	885845	+	Uncharacterized MFS-type transporter	TO0874	863732	863244	-	hypothetical protein
TS0875	885904	887106	+	Glycosyltransferase	TO0875	864612	863770	-	hypothetical protein
TS0876	887403	887681	+	Protein translocase subunit SecE	TO0876	864677	865177	+	hypothetical protein
TS0877	887696	888349	+	Transcription antitermination protein NusG	TO0877	867301	865271	-	DNA polymerase III subunits gamma and tau
TS0878	888357	888782	+	LSU ribosomal protein L11p (L12e)	TO0878	867481	867975	+	tRNA threonylcarbamoyladenosine biosynthesis protein TsaE
TS0879	888898	889614	+	LSU ribosomal protein L1p (L10Ae)	TO0879	868633	868481	-	hypothetical protein
TS0880	889934	890467	+	LSU ribosomal protein L10p (P0)	TO0880	869081	869374	+	hypothetical protein
TS0881	890570	890968	+	LSU ribosomal protein L7p/L12p (P1/P2)	TO0881	869528	870934	+	putative invertase
TS0882	892531	891230	-	Valine--pyruvate aminotransferase (EC 2.6.1.66)	TO0882	870991	871464	+	hypothetical protein
TS0883	893527	892817	-	Phytol kinase (EC 2.7.1.182)	TO0883	871855	871709	-	hypothetical protein
TS0884	894346	893585	-	Cell division inhibitor SulA	TO0884	872036	874624	+	Multimodular transpeptidase-transglycosylase
TS0885	895629	894535	-	Lysine 2,3-aminomutase (EC 5.4.3.2)	TO0885	874786	874974	+	hypothetical protein
TS0886	897063	895741	-	hypothetical protein	TO0886	875900	875163	-	hypothetical protein
TS0887	897062	897193	+	hypothetical protein	TO0887	876372	875932	-	hypothetical protein
TS0888	898346	897282	-	hypothetical protein	TO0888	876542	876381	-	hypothetical protein
TS0889	899709	898363	-	hypothetical protein	TO0889	876711	877616	+	hypothetical protein
TS0890	900753	900079	-	Beta-phosphoglucomutase (EC 5.4.2.6)	TO0890	878588	877677	-	Epoxide hydrolase
TS0891	901540	900917	-	Transcriptional regulator, AcrR family	TO0891	878840	880060	+	hypothetical protein
TS0892	902380	901703	-	Nicotinate-nucleotide adenylyltransferase (EC 2.7.7.18)	TO0892	880158	880742	+	hypothetical protein
TS0893	902578	902733	+	hypothetical protein	TO0893	880789	882606	+	Adenylate cyclase
TS0894	903301	905061	+	UDP-N-acetylmuramate--L-alanine ligase (EC 6.3.2.8)	TO0894	882670	883242	+	hypothetical protein
TS0895	905457	906317	+	UDP-N-acetylenolpyruvoylglucosamine reductase (EC 1.3.1.98)	TO0895	883425	883309	-	hypothetical protein
TS0896	906926	906348	-	6,7-dimethyl-8-ribityllumazine synthase (EC 2.5.1.78)	TO0896	883862	883449	-	sensory box histidine kinase
TS0897	907135	906947	-	Photosystem II protein PsbZ	TO0897	883963	884493	+	hypothetical protein
TS0898	907243	910050	+	tRNA nucleotidyltransferase, A-adding (EC 2.7.7.72)	TO0898	884499	885116	+	hypothetical protein
TS0899	910116	911165	+	hypothetical protein	TO0899	886542	885073	-	Circadian input kinase A
TS0900	911390	913324	+	hypothetical protein	TO0900	887404	886523	-	Hydrolase of unknown specificity RsbQ, part of a novel [RsbQ - PAS domain] bacterial sensing module
TS0901	913500	913946	+	hypothetical protein	TO0901	887735	889342	+	hypothetical protein
TS0902	914730	914014	-	hypothetical protein	TO0902	891204	889444	-	Arginyl-tRNA synthetase
TS0903	915545	914943	-	hypothetical protein	TO0903	891351	892094	+	hypothetical protein
TS0904	915631	915747	+	hypothetical protein	TO0904	892823	892149	-	L,D-transpeptidase
TS0905	915812	917050	+	Argininosuccinate synthase (EC 6.3.4.5)	TO0905	894304	892931	-	Phosphomethylpyrimidine synthase ThiC
TS0906	917716	920454	+	Adenylate cyclase (EC 4.6.1.1)	TO0906	895396	894536	-	hypothetical protein
TS0907	921186	920548	-	Flavodoxin reductases (ferredoxin-NADPH reductases) family 1	TO0907	895668	895874	+	CAB/ELIP/HLIP family protein
TS0908	921971	921294	-	Uncharacterized UPF0126 inner membrane protein	TO0908	897779	896046	-	Circadian input kinase A
TS0909	923060	922005	-	Uncharacterized protein BT3327	TO0909	898085	897912	-	hypothetical protein
TS0910	923431	924246	+	hypothetical protein	TO0910	898122	899510	+	Aerobic cobaltochelatase CobN subunit
TS0911	924339	926900	+	Uncharacterized protease Npun_R3500	TO0911	899567	899959	+	Aerobic cobaltochelatase CobN subunit
TS0912	927612	929201	+	hypothetical protein	TO0912	900073	900228	+	CobN component of cobalt chelatase involved in B12 biosynthesis
TS0913	931016	929259	-	DNA mismatch repair protein MutL	TO0913	900521	900805	+	Aerobic cobaltochelatase CobN subunit
TS0914	931735	931271	-	tmRNA-binding protein SmpB	TO0914	900823	901770	+	Aerobic cobaltochelatase CobN subunit
TS0915	932035	931769	-	hypothetical protein	TO0915	901956	903020	+	Potassium channel protein
TS0916	935724	932227	-	hypothetical protein	TO0916	903037	903174	+	hypothetical protein
TS0917	935990	937579	+	Glycogen branching enzyme, GH-57-type, archaeal (EC 2.4.1.18)	TO0917	903433	904428	+	hypothetical protein
TS0918	937594	937848	+	hypothetical protein	TO0918	905465	904515	-	ATP synthase gamma chain
TS0919	938217	937912	-	hypothetical protein	TO0919	907100	905580	-	ATP synthase alpha chain
TS0920	938374	938538	+	hypothetical protein	TO0920	907803	907246	-	ATP synthase delta chain
TS0921	939108	938767	-	hypothetical protein	TO0921	908365	907808	-	ATP synthase F0 sector subunit b
TS0922	940525	939374	-	hypothetical protein	TO0922	908519	908406	-	hypothetical protein
TS0923	940786	941313	+	hypothetical protein	TO0923	908903	908547	-	ATP synthase B' chain
TS0924	941436	942227	+	3-methyl-2-oxobutanoate hydroxymethyltransferase (EC 2.1.2.11)	TO0924	909343	909173	-	ATP synthase F0 sector subunit c
TS0925	942502	942957	+	hypothetical protein	TO0925	910362	909601	-	ATP synthase F0 sector subunit a
TS0926	943122	943000	-	hypothetical protein	TO0926	910764	910411	-	ATP synthase protein I
TS0927	945395	943125	-	FIG00559154: hypothetical protein	TO0927	911675	911100	-	SAM-dependent methyltransferase
TS0928	946720	945659	-	2-keto-3-deoxy-D-arabino-heptulosonate-7-phosphate synthase I beta (EC 2.5.1.54)	TO0928	912298	911645	-	Methyltransferase type 12
TS0929	947665	947039	-	hypothetical protein	TO0929	912629	914284	+	Peptidoglycan lipid II flippase MurJ
TS0930	947989	947720	-	SSU ribosomal protein S15p (S13e)	TO0930	914313	914951	+	Xenobiotic acyltransferase XAT family
TS0931	948673	948047	-	Holliday junction ATP-dependent DNA helicase RuvA (EC 3.6.4.12)	TO0931	916806	915166	-	hypothetical protein
TS0932	948971	950311	+	TldE protein, part of TldE/TldD proteolytic complex	TO0932	918505	916859	-	hypothetical protein
TS0933	950761	951672	+	hypothetical protein	TO0933	921622	918686	-	similar to phosphoenolpyruvate synthase
TS0934	951892	954579	+	Chaperone protein ClpB (ATP-dependent unfoldase)	TO0934	922242	921622	-	hypothetical protein
TS0935	954620	955402	+	Maebl	TO0935	922624	922268	-	Arsenical resistance operon repressor
TS0936	955545	957299	+	NAD synthetase (EC 6.3.1.5) / Glutamine amidotransferase chain of NAD synthetase	TO0936	922768	923208	+	Lactoylglutathione lyase / Cadmium-induced protein CadI
TS0937	957895	957329	-	hypothetical protein	TO0937	923645	924352	+	Ribulose-phosphate 3-epimerase
TS0938	960631	957974	-	hypothetical protein	TO0938	924433	925206	+	Short-chain dehydrogenase
TS0939	961204	960770	-	hypothetical protein	TO0939	925696	925478	-	hypothetical protein
TS0940	961966	961283	-	DUF124 domain-containing protein	TO0940	927642	926653	-	Porphobilinogen synthase
TS0941	962069	962647	+	hypothetical protein	TO0941	927981	928877	+	hypothetical protein
TS0942	963199	962711	-	ATPase component of general energizing module of ECF transporters	TO0942	929562	928888	-	hypothetical protein
TS0943	963634	963239	-	ABC transporter, ATP-binding protein	TO0943	935770	929621	-	hypothetical protein
TS0944	963991	964656	+	hypothetical protein	TO0944	935985	935758	-	hypothetical protein
TS0945	964809	965540	+	hypothetical protein	TO0945	935984	937531	+	Phytoene dehydrogenase and related proteins
TS0946	965581	966528	+	Deacetylases, including yeast histone deacetylase and acetoin utilization protein	TO0946	937739	937852	+	hypothetical protein
TS0947	966631	968346	+	Transglutaminase-like protein Sll1049	TO0947	938286	938480	+	hypothetical protein
TS0948	970144	968354	-	Peptidoglycan D,D-transpeptidase MrdA (EC 3.4.16.4)	TO0948	938782	938489	-	hypothetical protein
TS0949	970809	971660	+	hypothetical protein	TO0949	938956	939300	+	Putative anti-sigma factor antagonist
TS0950	971939	972622	+	Transcriptional regulator, Crp/Fnr family	TO0950	939284	939733	+	Mini-ribonuclease III
TS0951	973483	972797	-	hypothetical protein	TO0951	940053	939931	-	hypothetical protein
TS0952	973510	973893	+	hypothetical protein	TO0952	940073	941335	+	23S rRNA (guanosine(2251)-2'-O)-methyltransferase
TS0953	974096	975697	+	FIG00876461: hypothetical protein	TO0953	941689	941955	+	Hypothetical protein, Slr0957 homolog
TS0954	975861	976214	+	hypothetical protein	TO0954	942215	942883	+	hypothetical protein
TS0955	976927	976526	-	Uncharacterized protein YaeR with similarity to glyoxylase family	TO0955	943309	942908	-	hypothetical protein
TS0956	977187	977624	+	Mobile element protein	TO0956	943452	944993	+	3-polyprenyl-4-hydroxybenzoate carboxy-lyase
TS0957	977690	978001	+	Transposase	TO0957	945442	945008	-	COG4113: Predicted nucleic acid-binding protein, contains PIN domain
TS0958	978202	978513	+	hypothetical protein	TO0958	945657	945421	-	hypothetical protein
TS0959	979041	978553	-	Crossover junction endodeoxyribonuclease RuvC (EC 3.1.22.4)	TO0959	945801	946508	+	hypothetical protein
TS0960	980251	979178	-	Protoporphyrin IX Mg-chelatase subunit I (EC 6.6.1.1)	TO0960	946772	946599	-	hypothetical protein
TS0961	981535	980408	-	Inner membrane protein YrbG, predicted calcium/sodium:proton antiporter	TO0961	947213	947737	+	hypothetical protein
TS0962	981674	981787	+	hypothetical protein	TO0962	948055	948183	+	hypothetical protein
TS0963	981795	982412	+	hypothetical protein	TO0963	948438	948977	+	hypothetical protein
TS0964	982843	982451	-	Transcriptional regulator, HxlR family	TO0964	949122	951098	+	hypothetical protein
TS0965	983152	983733	+	Multimeric flavodoxin WrbA	TO0965	951344	952804	+	ATP-dependent DNA helicase RecQ
TS0966	983743	984912	+	Cobalt-precorrin-5B (C1)-methyltransferase (EC 2.1.1.195)	TO0966	952883	953044	+	hypothetical protein
TS0967	985569	987179	+	GMP synthase [glutamine-hydrolyzing], amidotransferase subunit (EC 6.3.5.2) / GMP synthase [glutamine-hydrolyzing], ATP pyrophosphatase subunit (EC 6.3.5.2)	TO0967	953667	953056	-	hypothetical protein
TS0968	987334	987483	+	hypothetical protein	TO0968	953813	954616	+	hypothetical protein
TS0969	987633	987758	+	hypothetical protein	TO0969	954736	954972	+	LSU ribosomal protein L28p @ LSU ribosomal protein L28p, zinc-independent
TS0970	987971	990415	+	hypothetical protein	TO0970	955244	955062	-	hypothetical protein
TS0971	990672	990442	-	hypothetical protein	TO0971	955809	955267	-	Two-component transcriptional response regulator, LuxR family
TS0972	990974	991123	+	hypothetical protein	TO0972	956016	956132	+	hypothetical protein
TS0973	991565	991149	-	hypothetical protein	TO0973	956192	957148	+	Lipoate synthase, cyanobacterial paralog
TS0974	991819	993039	+	Phosphoglycerate kinase (EC 2.7.2.3)	TO0974	957931	957179	-	Suppressor of sigma54-dependent transcription, PspA-like
TS0975	994474	993305	-	Transaldolase (EC 2.2.1.2)	TO0975	958148	958891	+	hypothetical protein
TS0976	996511	994883	-	hypothetical protein	TO0976	959098	961086	+	Chaperone protein HtpG
TS0977	997935	996541	-	hypothetical protein	TO0977	962724	961258	-	Signal recognition particle protein Ffh
TS0978	999190	998054	-	Rossmann fold nucleotide-binding protein Smf possibly involved in DNA uptake	TO0978	962943	962797	-	hypothetical protein
TS0979	1000344	999406	-	Ribosome-associated endonuclease, involved in final steps of 23S rRNA maturation	TO0979	964120	962954	-	Mannose-1-phosphate guanylyltransferase
TS0980	1000992	1000600	-	hypothetical protein	TO0980	965321	964476	-	Segregation and condensation protein A
TS0981	1001843	1001076	-	hypothetical protein	TO0981	965856	965491	-	hypothetical protein
TS0982	1002657	1001983	-	hypothetical protein	TO0982	966964	966803	-	hypothetical protein
TS0983	1003382	1004497	+	hypothetical protein	TO0983	966984	967415	+	Putative glycosyltransferase
TS0984	1004751	1005068	+	hypothetical protein	TO0984	967412	967630	+	Putative glycosyltransferase
TS0985	1005254	1006081	+	Methionine aminopeptidase (EC 3.4.11.18)	TO0985	968071	967754	-	hypothetical protein
TS0986	1006414	1006211	-	Photosystem II 10 kDa phosphoprotein (PsbH)	TO0986	969432	968068	-	hypothetical protein
TS0987	1006493	1006624	+	Photosystem II protein PsbN	TO0987	969795	971270	+	hypothetical protein
TS0988	1010271	1006933	-	alpha-mannosidase	TO0988	971399	972112	+	hypothetical protein
TS0989	1011277	1012722	+	hypothetical protein	TO0989	972324	972959	+	hypothetical protein
TS0990	1013137	1012748	-	hypothetical protein	TO0990	973057	973791	+	hypothetical protein
TS0991	1013961	1013161	-	Circadian phase modifier	TO0991	974025	973882	-	hypothetical protein
TS0992	1014198	1014941	+	Domain of unknown function (DUF820)	TO0992	974111	974668	+	hypothetical protein
TS0993	1015396	1016229	+	L-lactate permease	TO0993	974637	975203	+	hypothetical protein
TS0994	1017498	1016464	-	Polysaccharide pyruvyl transferase CsaB	TO0994	976378	975200	-	Exonuclease SbcD
TS0995	1017634	1017939	+	Uncharacterized protein sll0608	TO0995	976583	977191	+	hypothetical protein
TS0996	1018616	1018113	-	hypothetical protein	TO0996	977380	978111	+	Mobile element protein
TS0997	1019464	1020144	+	Riboflavin synthase eubacterial/eukaryotic (EC 2.5.1.9)	TO0997	978651	978397	-	hypothetical protein
TS0998	1020149	1020274	+	hypothetical protein	TO0998	978797	981661	+	hypothetical protein
TS0999	1021428	1020271	-	Glutamate 5-kinase (EC 2.7.2.11) / RNA-binding C-terminal domain PUA	TO0999	982810	981875	-	Chromate transport protein ChrA
TS1000	1021714	1021562	-	hypothetical protein	TO1000	983098	982826	-	Chromate transport protein ChrA
TS1001	1022144	1024402	+	hypothetical protein	TO1001	983597	984640	+	hypothetical protein
TS1002	1024506	1025801	+	Uncharacterized UPF0118 membrane protein	TO1002	984921	984667	-	Gas vesicle protein GvpG
TS1003	1026140	1026499	+	hypothetical protein	TO1003	985709	984963	-	Gas vesicle protein GvpF
TS1004	1026534	1027400	+	Branched-chain amino acid ABC transporter, permease protein LivH (TC 3.A.1.4.1)	TO1004	986469	985873	-	Gas vesicle protein GvpK
TS1005	1028812	1027478	-	hypothetical protein	TO1005	986616	986825	+	hypothetical protein
TS1006	1029792	1029034	-	hypothetical protein	TO1006	987137	986970	-	hypothetical protein
TS1007	1030429	1032120	+	Type IV fimbrial assembly, ATPase PilB	TO1007	987568	988671	+	ABC transporter, substrate-binding protein (cluster 3, basic aa/glutamine/opines)
TS1008	1033293	1032151	-	hypothetical protein	TO1008	988890	990074	+	ABC transporter, permease protein (cluster 3, basic aa/glutamine/opines)
TS1009	1033958	1033290	-	SAM-dependent methyltransferase	TO1009	990168	991382	+	ABC transporter, permease protein (cluster 3, basic aa/glutamine/opines)
TS1010	1035338	1034226	-	Lysozyme (N-acetylmuramidase) family, (EC 3.2.1.17)	TO1010	991423	993756	+	Pentapeptide repeat family protein
TS1011	1036593	1035352	-	Glutamate N-acetyltransferase (EC 2.3.1.35) @ N-acetylglutamate synthase (EC 2.3.1.1)	TO1011	995461	993758	-	Sulfate transporter
TS1012	1036996	1036745	-	hypothetical protein	TO1012	996068	995568	-	hypothetical protein
TS1013	1037589	1039685	+	DNA ligase (NAD(+)) (EC 6.5.1.2)	TO1013	996318	996055	-	hypothetical protein
TS1014	1039989	1039705	-	hypothetical protein	TO1014	997204	996308	-	ADA regulatory protein / Methylated-DNA--protein-cysteine methyltransferase
TS1015	1040046	1041674	+	Hypothetical protein, slr1506/slr1944 homolog	TO1015	997362	997508	+	hypothetical protein
TS1016	1042328	1042705	+	Mobile element protein	TO1016	997750	998439	+	Transcriptional regulator, AcrR family
TS1017	1043640	1042783	-	hypothetical protein	TO1017	998986	999105	+	hypothetical protein
TS1018	1043846	1043637	-	hypothetical protein	TO1018	999221	999502	+	hypothetical protein
TS1019	1044187	1044453	+	transposase	TO1019	1000047	999793	-	hypothetical protein
TS1020	1044530	1044838	+	hypothetical protein	TO1020	1000100	1000216	+	hypothetical protein
TS1021	1045076	1045693	+	hypothetical protein	TO1021	1001065	1000250	-	RNA binding methyltransferase FtsJ like
TS1022	1045764	1045973	+	hypothetical protein	TO1022	1001484	1001227	-	hypothetical protein
TS1023	1045970	1046827	+	hypothetical protein	TO1023	1001542	1001691	+	hypothetical protein
TS1024	1047470	1048126	+	Peptide-methionine (S)-S-oxide reductase MsrA (EC 1.8.4.11)	TO1024	1001729	1002874	+	Aminotransferase, DegT/DnrJ/EryC1/StrS family
TS1025	1048314	1049813	+	Domain of unknown function / Pseudouridine synthase	TO1025	1003866	1002907	-	Peptide chain release factor 2 @ programmed frameshift-containing
TS1026	1050118	1049816	-	hypothetical protein	TO1026	1006676	1004142	-	Membrane protein containing HD superfamily hydrolase domain, YQFF ortholog
TS1027	1050365	1050949	+	hypothetical protein	TO1027	1008487	1006904	-	D-alanyl-D-alanine carboxypeptidase
TS1028	1051314	1052486	+	Dihydroorotate dehydrogenase (quinone) (EC 1.3.5.2)	TO1028	1008855	1008484	-	hypothetical protein
TS1029	1052708	1053166	+	hypothetical protein	TO1029	1008956	1009096	+	sulfate transporter/antisigma-factor antagonist STAS
TS1030	1054654	1053341	-	hypothetical protein	TO1030	1009367	1009107	-	Photosystem I subunit X (PsaK, PsaK1)
TS1031	1058925	1054921	-	DNA-directed RNA polymerase beta' subunit, cyanobacterial form (EC 2.7.7.6)	TO1031	1009594	1009403	-	hypothetical protein
TS1032	1058931	1059080	+	hypothetical protein	TO1032	1009724	1010416	+	phosphoribosyltransferase
TS1033	1061032	1059158	-	DNA-directed RNA polymerase gamma subunit (EC 2.7.7.6)	TO1033	1010700	1010527	-	hypothetical protein
TS1034	1064514	1061221	-	DNA-directed RNA polymerase beta subunit (EC 2.7.7.6)	TO1034	1011543	1010881	-	hypothetical protein
TS1035	1066103	1065252	-	Uncharacterized metal-dependent hydrolase YcfH	TO1035	1012028	1013608	+	IMP cyclohydrolase / Phosphoribosylaminoimidazolecarboxamide formyltransferase
TS1036	1066616	1066314	-	SSU ribosomal protein S20p	TO1036	1013841	1014146	+	hypothetical protein
TS1037	1066908	1068260	+	Histidinol dehydrogenase (EC 1.1.1.23)	TO1037	1014409	1014891	+	hypothetical protein
TS1038	1068712	1068323	-	FIG00875780: hypothetical protein	TO1038	1015028	1015426	+	Photosystem II protein Psb27
TS1039	1069083	1068802	-	ATP-dependent Clp protease adaptor protein ClpS	TO1039	1016254	1015616	-	Domain of unknown function (DUF820)
TS1040	1069868	1069743	-	hypothetical protein	TO1040	1017548	1016445	-	Adenosine deaminase
TS1041	1069871	1070323	+	Cobalt-zinc-cadmium resistance protein CzcA; Cation efflux system protein CusA	TO1041	1017747	1019084	+	Adenylosuccinate synthetase
TS1042	1070506	1070327	-	Hypothetical protein Ava_1278	TO1042	1019253	1020863	+	hypothetical protein
TS1043	1071385	1071753	+	hypothetical protein	TO1043	1020876	1021208	+	hypothetical protein
TS1044	1071915	1074584	+	FIG092679: Fe-S oxidoreductase	TO1044	1021350	1021667	+	hypothetical protein
TS1045	1074719	1074835	+	hypothetical protein	TO1045	1021977	1022264	+	hypothetical protein
TS1046	1075367	1077481	+	Ribonuclease E (EC 3.1.26.12)	TO1046	1022473	1024107	+	Bacterial cell division membrane protein
TS1047	1077518	1078132	+	Ribonuclease HII (EC 3.1.26.4)	TO1047	1024487	1024287	-	Glutamine synthetase inactivating factor IF7
TS1048	1078870	1078241	-	Nucleoside-diphosphate-sugar pyrophosphorylase involved in lipopolysaccharide biosynthesis/translation initiation factor 2B, gamma/epsilon subunits (eIF-2Bgamma/eIF-2Bepsilon)	TO1048	1025343	1024759	-	N-terminal acetyltransferase
TS1049	1079069	1078956	-	hypothetical protein	TO1049	1025567	1025388	-	hypothetical protein
TS1050	1079283	1080128	+	Prephenate dehydratase (EC 4.2.1.51)	TO1050	1025757	1026776	+	Uncharacterized membrane protein, YraQ family
TS1051	1080947	1080297	-	Uncharacterized protein, similar to the N-terminal domain of Lon protease	TO1051	1026875	1027663	+	Uncharacterized membrane protein
TS1052	1081592	1081209	-	Periplasmic divalent cation tolerance protein CutA	TO1052	1028520	1027714	-	hypothetical protein
TS1053	1082084	1081644	-	Serine-protein kinase RsbW (EC 2.7.11.1)	TO1053	1029055	1028732	-	Thioredoxin
TS1054	1082235	1083392	+	Serine phosphatase RsbU, regulator of sigma subunit	TO1054	1030362	1029196	-	Aspartate aminotransferase
TS1055	1091560	1083629	-	hypothetical protein	TO1055	1031346	1030564	-	hypothetical protein
TS1056	1091733	1091620	-	hypothetical protein	TO1056	1031658	1033808	+	Sucrose phosphate synthase
TS1057	1092515	1094113	+	hypothetical protein	TO1057	1034513	1033839	-	ABC transporter, ATP-binding protein
TS1058	1096830	1094110	-	hypothetical protein	TO1058	1034845	1034573	-	hypothetical protein
TS1059	1097699	1096896	-	hypothetical protein	TO1059	1035177	1036235	+	Photosystem II protein D2 (PsbD)
TS1060	1098114	1099508	+	hypothetical protein	TO1060	1036379	1036242	-	hypothetical protein
TS1061	1099613	1100590	+	SAM-dependent methyltransferase	TO1061	1036756	1036890	+	hypothetical protein
TS1062	1101121	1100576	-	hypothetical protein	TO1062	1036928	1037206	+	Pterin-4-alpha-carbinolamine dehydratase
TS1063	1103696	1101444	-	Lead, cadmium, zinc and mercury transporting ATPase (EC 3.6.3.3) (EC 3.6.3.5); Copper-translocating P-type ATPase (EC 3.6.3.4)	TO1063	1037674	1039299	+	hypothetical protein
TS1064	1103903	1103709	-	Copper chaperone	TO1064	1039581	1041185	+	hypothetical protein
TS1065	1104266	1104943	+	hypothetical protein	TO1065	1041233	1041790	+	Predicted transcriptional regulator of cysteine synthase, Rrf2 family
TS1066	1105529	1107598	+	hypothetical protein	TO1066	1041820	1042785	+	Cysteine synthase
TS1067	1108739	1107684	-	Sorbitol dehydrogenase (EC 1.1.1.14)	TO1067	1042828	1043553	+	possible heat shock protein DnaJ
TS1068	1109612	1108917	-	Aldehyde decarbonylase	TO1068	1043817	1045097	+	GTP-binding protein EngA
TS1069	1109723	1109857	+	hypothetical protein	TO1069	1045109	1046044	+	Transmembrane component of energizing module of ECF transporters in Cyanobacteria
TS1070	1110050	1110865	+	ABC transporter, permease protein 2 (cluster 1, maltose/g3p/polyamine/iron)	TO1070	1046205	1046624	+	Holo-[acyl-carrier-protein] synthase
TS1071	1112104	1110923	-	Aldo/keto reductase Sll0867	TO1071	1047002	1047271	+	FIG023675: hypothetical protein
TS1072	1112627	1113667	+	hypothetical protein	TO1072	1047352	1048038	+	Pyridoxal phosphate-containing protein YggS
TS1073	1114430	1113726	-	Ribose-5-phosphate isomerase A (EC 5.3.1.6)	TO1073	1048283	1048065	-	hypothetical protein
TS1074	1115017	1114571	-	Serine-protein kinase RsbW (EC 2.7.11.1)	TO1074	1048444	1048304	-	hypothetical protein
TS1075	1115686	1115204	-	Cytochrome b6-f complex subunit IV (PetD)	TO1075	1048493	1048834	+	Isopentenyl-diphosphate delta-isomerase, FMN-dependent
TS1076	1116510	1115842	-	Cytochrome b6-f complex subunit, cytochrome b6	TO1076	1048842	1049255	+	Isopentenyl-diphosphate delta-isomerase, FMN-dependent
TS1077	1116622	1116747	+	hypothetical protein	TO1077	1049703	1049302	-	Peptide-methionine (R)-S-oxide reductase MsrB
TS1078	1116787	1118070	+	Carboxyl-terminal protease	TO1078	1050875	1049799	-	BioD-like N-terminal domain of phosphotransacetylase
TS1079	1118230	1119468	+	dNTP triphosphohydrolase, broad substrate specificity	TO1079	1051382	1051008	-	hypothetical protein
TS1080	1119611	1120435	+	putative ABC-2 type transport system permease protein	TO1080	1051947	1052066	+	hypothetical protein
TS1081	1120440	1121411	+	Efflux ABC transporter, ATP-binding protein	TO1081	1052122	1053555	+	Xanthine/uracil/thiamine/ascorbate permease family protein
TS1082	1123497	1121635	-	Vesicle-fusing ATPase (EC 3.6.4.6)	TO1082	1053657	1054667	+	Xanthine and CO dehydrogenases maturation factor, XdhC/CoxF family
TS1083	1123974	1125890	+	anion-transporting ATPase	TO1083	1054722	1055174	+	Permease of the drug/metabolite transporter (DMT) superfamily
TS1084	1126892	1126116	-	hypothetical protein	TO1084	1055360	1056016	+	hypothetical protein
TS1085	1128155	1126923	-	Aluminum resistance protein	TO1085	1056067	1056180	+	hypothetical protein
TS1086	1128377	1128814	+	D-aminoacyl-tRNA deacylase (EC 3.1.1.96)	TO1086	1057103	1056564	-	FIG00872888: hypothetical protein
TS1087	1129185	1130357	+	hypothetical protein	TO1087	1058022	1057513	-	hypothetical protein
TS1088	1131648	1130464	-	hypothetical protein	TO1088	1058194	1058736	+	Mlr1626 protein
TS1089	1132403	1131762	-	Alkyl hydroperoxide reductase subunit C-like protein	TO1089	1061867	1058829	-	hypothetical protein
TS1090	1133819	1133541	-	FIG00874278: hypothetical protein	TO1090	1062006	1062743	+	Candidate 1: dienelactone hydrolase
TS1091	1136454	1135141	-	hypothetical protein	TO1091	1063560	1062748	-	ABC transporter, permease protein 2 (cluster 1, maltose/g3p/polyamine/iron)
TS1092	1136605	1136718	+	hypothetical protein	TO1092	1063724	1063560	-	ABC transporter, permease protein 1 (cluster 1, maltose/g3p/polyamine/iron)
TS1093	1136809	1138719	+	tRNA-5-carboxymethylaminomethyl-2-thiouridine(34) synthesis protein MnmG	TO1093	1064419	1063721	-	ABC transporter, permease protein 1 (cluster 1, maltose/g3p/polyamine/iron)
TS1094	1138836	1139429	+	tRNA-(ms[2]io[6]A)-hydroxylase	TO1094	1065826	1064513	-	ABC transporter, substrate-binding protein (cluster 1, maltose/g3p/polyamine/iron)
TS1095	1139445	1139972	+	hypothetical protein	TO1095	1065971	1065819	-	hypothetical protein
TS1096	1140204	1140356	+	hypothetical protein	TO1096	1067272	1066079	-	ABC transporter, ATP-binding protein (cluster 1, maltose/g3p/polyamine/iron); ABC transporter, ATP-binding protein (cluster 10, nitrate/sulfonate/bicarbonate)
TS1097	1140388	1141617	+	Glycosyl transferase, group 1	TO1097	1068053	1067706	-	Beta-ureidopropionase
TS1098	1141990	1141814	-	hypothetical protein	TO1098	1068955	1068038	-	N-carbamoyl-L-amino acid hydrolase
TS1099	1143537	1142575	-	hypothetical protein	TO1099	1070040	1069270	-	UDP-N-acetyl-D-mannosaminuronic acid transferase
TS1100	1144151	1143558	-	hypothetical protein	TO1100	1070202	1070056	-	hypothetical protein
TS1101	1144313	1144462	+	hypothetical protein	TO1101	1070336	1070758	+	hypothetical protein
TS1102	1146656	1144512	-	Glycyl-tRNA synthetase beta chain (EC 6.1.1.14)	TO1102	1070860	1071777	+	Glycosyl transferase, family 2
TS1103	1146917	1146771	-	hypothetical protein	TO1103	1072039	1072185	+	hypothetical protein
TS1104	1146963	1148411	+	hypothetical protein	TO1104	1072221	1073021	+	Spermidine/putrescine import ABC transporter permease protein PotC (TC 3.A.1.11.1)
TS1105	1149612	1148548	-	FIG00557980: hypothetical protein	TO1105	1073096	1074175	+	Putrescine transport ATP-binding protein PotA (TC 3.A.1.11.1)
TS1106	1150199	1149702	-	hypothetical protein	TO1106	1074554	1076947	+	Circadian input kinase A
TS1107	1150658	1151335	+	hypothetical protein	TO1107	1078430	1077057	-	MSHA biogenesis protein MshQ
TS1108	1151626	1154247	+	DNA polymerase III alpha subunit (EC 2.7.7.7)	TO1108	1079692	1078598	-	Glycosyltransferase
TS1109	1154288	1154950	+	hypothetical protein	TO1109	1081135	1079705	-	hypothetical protein
TS1110	1155082	1156419	+	Amino-terminal intein-mediated trans-splice / DNA polymerase III alpha subunit (EC 2.7.7.7)	TO1110	1082274	1081282	-	Beta-1,3-glucosyltransferase
TS1111	1157738	1156437	-	Dihydroorotase (EC 3.5.2.3)	TO1111	1084067	1082403	-	hypothetical protein
TS1112	1159092	1157746	-	Phosphoglycerate mutase (EC 5.4.2.11) @ Phosphoglycerate mutase, cyanobacterial form (EC 5.4.2.11)	TO1112	1084253	1084387	+	hypothetical protein
TS1113	1159664	1161241	+	Possible membrane associated protease	TO1113	1084964	1085137	+	hypothetical protein
TS1114	1163304	1161319	-	Multimodular transpeptidase-transglycosylase (EC 2.4.1.129) (EC 3.4.-.-)	TO1114	1085253	1085849	+	hypothetical protein
TS1115	1163536	1163399	-	hypothetical protein	TO1115	1085866	1086801	+	hypothetical protein
TS1116	1163909	1165132	+	Tyrosyl-tRNA synthetase (EC 6.1.1.1)	TO1116	1086835	1087062	+	hypothetical protein
TS1117	1165912	1165289	-	hypothetical protein	TO1117	1088066	1087185	-	hypothetical protein
TS1118	1166540	1168417	+	ABC transporter, substrate-binding protein (cluster 5, nickel/peptides/opines)	TO1118	1088168	1088554	+	hypothetical protein
TS1119	1168507	1168761	+	hypothetical protein	TO1119	1089789	1088617	-	S-adenosylmethionine:tRNA ribosyltransferase-isomerase
TS1120	1169140	1168805	-	hypothetical protein	TO1120	1089927	1090316	+	hypothetical protein
TS1121	1169421	1170398	+	Cystathionine beta-synthase (EC 4.2.1.22)	TO1121	1090447	1090566	+	hypothetical protein
TS1122	1171000	1170395	-	hypothetical protein	TO1122	1090563	1091252	+	hypothetical protein
TS1123	1171272	1171099	-	hypothetical protein	TO1123	1091418	1092512	+	GTP-binding and nucleic acid-binding protein YchF
TS1124	1171560	1171369	-	hypothetical protein	TO1124	1092608	1092820	+	hypothetical protein
TS1125	1172871	1171741	-	putative secreted oxidoreductase	TO1125	1093165	1093830	+	hypothetical protein
TS1126	1173641	1172904	-	Putative phosphatase	TO1126	1096570	1093970	-	Cellulose synthase catalytic subunit [UDP-forming]
TS1127	1173946	1174113	+	hypothetical protein	TO1127	1099119	1096567	-	hypothetical protein
TS1128	1174249	1175358	+	Ferric iron ABC transporter, iron-binding protein	TO1128	1100462	1099161	-	beta-1,4-glucanase (cellulase)
TS1129	1175670	1176872	+	Spermidine/putrescine import ABC transporter ATP-binding protein PotA (TC 3.A.1.11.1)	TO1129	1100478	1100621	+	hypothetical protein
TS1130	1176876	1178648	+	Ferric iron ABC transporter, permease protein	TO1130	1103296	1100972	-	hypothetical protein
TS1131	1179277	1178741	-	ChrB domain protein	TO1131	1103427	1103314	-	hypothetical protein
TS1132	1179461	1180621	+	hypothetical protein	TO1132	1106365	1103558	-	hypothetical protein
TS1133	1182839	1180641	-	BioD-like N-terminal domain / Phosphate acetyltransferase (EC 2.3.1.8)	TO1133	1106732	1107601	+	hypothetical protein
TS1134	1183134	1183709	+	Dihydrofolate reductase (EC 1.5.1.3)	TO1134	1107989	1107861	-	hypothetical protein
TS1135	1183954	1183832	-	hypothetical protein	TO1135	1108197	1109402	+	Formamidase
TS1136	1184064	1184483	+	hypothetical protein	TO1136	1109532	1109792	+	hypothetical protein
TS1137	1184555	1185265	+	hypothetical protein	TO1137	1111708	1109789	-	Excinuclease ABC subunit C
TS1138	1185500	1185871	+	hypothetical protein	TO1138	1113271	1111949	-	RecD-like DNA helicase Atu2026
TS1139	1187515	1186010	-	Chromosome (plasmid) partitioning protein ParA	TO1139	1115424	1113268	-	Serine/threonine kinase
TS1140	1189609	1187768	-	N-acetylmuramoyl-L-alanine amidase	TO1140	1115564	1116466	+	Shikimate 5-dehydrogenase I alpha
TS1141	1191564	1189774	-	hypothetical protein	TO1141	1117862	1116516	-	Biotin carboxylase of acetyl-CoA carboxylase
TS1142	1192265	1191954	-	Transposase	TO1142	1118063	1117947	-	hypothetical protein
TS1143	1192768	1192331	-	Mobile element protein	TO1143	1118943	1118227	-	Heme oxygenase
TS1144	1193296	1193018	-	hypothetical protein	TO1144	1119758	1119324	-	hypothetical protein
TS1145	1193370	1194134	+	Manganese ABC transporter, ATP-binding protein	TO1145	1120546	1119863	-	Mg-protoporphyrin O-methyltransferase
TS1146	1194165	1195010	+	ABC transporter, permease protein (cluster 14, Mn/Zn)	TO1146	1121121	1120597	-	Phycobiliprotein lyase
TS1147	1195546	1195184	-	hypothetical protein	TO1147	1123506	1121302	-	Calcium-dependent protease precursor
TS1148	1197008	1195809	-	Peptidase S1 and S6, chymotrypsin/Hap	TO1148	1123710	1124378	+	hypothetical protein
TS1149	1197275	1197646	+	Metal-sensitive transcriptional repressor	TO1149	1124497	1124757	+	YrbA protein
TS1150	1198438	1197734	-	Muramidase (phage lambda lysozyme)	TO1150	1124896	1125219	+	Uncharacterized monothiol glutaredoxin ycf64-like
TS1151	1199179	1198520	-	hypothetical protein	TO1151	1125471	1125268	-	hypothetical protein
TS1152	1199999	1199319	-	Nudix-related transcriptional regulator NrtR	TO1152	1125486	1126466	+	hypothetical protein
TS1153	1200622	1200011	-	Nicotinate-nucleotide adenylyltransferase (EC 2.7.7.18)	TO1153	1126563	1127342	+	ABC transporter, permease protein
TS1154	1202071	1200719	-	Nicotinate phosphoribosyltransferase (EC 6.3.4.21)	TO1154	1128060	1127362	-	Phosphoribosylformylglycinamidine synthase, glutamine amidotransferase subunit
TS1155	1202612	1203205	+	hypothetical protein	TO1155	1128327	1128067	-	Phosphoribosylformylglycinamidine synthase, PurS subunit
TS1156	1203405	1204157	+	hypothetical protein	TO1156	1128571	1128365	-	hypothetical protein
TS1157	1205488	1204292	-	Glycosyl transferase, family 2 precursor	TO1157	1128570	1128992	+	Zinc uptake regulation protein Zur
TS1158	1206417	1205851	-	hypothetical protein	TO1158	1129931	1129014	-	Branched-chain amino acid aminotransferase
TS1159	1206934	1206491	-	hypothetical protein	TO1159	1130796	1130092	-	Transcriptional regulator, Crp/Fnr family
TS1160	1207406	1207101	-	FIG045374: Type II restriction enzyme, methylase subunit YeeA	TO1160	1131210	1131893	+	hypothetical protein
TS1161	1207558	1208871	+	hypothetical protein	TO1161	1132091	1131918	-	hypothetical protein
TS1162	1210027	1208969	-	FIG045374: Type II restriction enzyme, methylase subunit YeeA	TO1162	1132431	1134851	+	Lead, cadmium, zinc and mercury transporting ATPase
TS1163	1210117	1210347	+	Flagellar motor switch protein FliG	TO1163	1135296	1134868	-	L,D-transpeptidase
TS1164	1210425	1211177	+	hypothetical protein	TO1164	1135385	1135816	+	hypothetical protein
TS1165	1211408	1211280	-	hypothetical protein	TO1165	1136501	1136079	-	hypothetical protein
TS1166	1211673	1212719	+	hypothetical protein	TO1166	1137939	1136524	-	Ammonium transporter
TS1167	1212730	1215255	+	hypothetical protein	TO1167	1139077	1138211	-	Abortive infection protein
TS1168	1215258	1215767	+	hypothetical protein	TO1168	1139658	1139086	-	hypothetical protein
TS1169	1216058	1216522	+	hypothetical protein	TO1169	1140604	1140428	-	Malto-oligosyltrehalose synthase
TS1170	1221417	1216543	-	Putative hemagglutinin-related protein	TO1170	1140969	1140736	-	hypothetical protein
TS1171	1221568	1221452	-	hypothetical protein	TO1171	1141231	1142334	+	Succinate dehydrogenase iron-sulfur protein
TS1172	1221723	1222526	+	hypothetical protein	TO1172	1142385	1142573	+	CAB/ELIP/HLIP family protein
TS1173	1222701	1223486	+	Two-component transcriptional response regulator, LuxR family	TO1173	1144038	1142590	-	HtrA protease/chaperone protein
TS1174	1223489	1225408	+	hypothetical protein	TO1174	1145302	1144412	-	Periplasmic component of the Tol biopolymer transport system
TS1175	1225399	1225533	+	hypothetical protein	TO1175	1146009	1145434	-	Periplasmic component of the Tol biopolymer transport system
TS1176	1225754	1226545	+	hypothetical protein	TO1176	1147084	1146134	-	Ribonucleases G and E
TS1177	1228100	1226751	-	Slr0731 protein	TO1177	1147496	1147377	-	Photosystem II protein PsbX
TS1178	1228501	1228109	-	Glycerol dehydrogenase and related enzymes	TO1178	1147499	1147627	+	hypothetical protein
TS1179	1229485	1228694	-	Phospholipid ABC transporter permease protein MlaE	TO1179	1147792	1148079	+	YggT family protein YlmG/ssl0353, required for proper distribution of nucleoids in chloroplast and cyanobacteria
TS1180	1229923	1229747	-	hypothetical protein	TO1180	1149780	1148317	-	hypothetical protein
TS1181	1230044	1230331	+	hypothetical protein	TO1181	1150416	1149841	-	hypothetical protein
TS1182	1231283	1230387	-	Muramoyltetrapeptide carboxypeptidase (EC 3.4.17.13)	TO1182	1151983	1150541	-	Putative dioxygenase
TS1183	1234197	1231360	-	hypothetical protein	TO1183	1154512	1152131	-	hypothetical protein
TS1184	1234494	1234880	+	hypothetical protein	TO1184	1154972	1155169	+	hypothetical protein
TS1185	1235058	1235423	+	Gas vesicle protein	TO1185	1155295	1156647	+	FIG01191399: hypothetical protein
TS1186	1235447	1236259	+	hypothetical protein	TO1186	1157035	1156919	-	hypothetical protein
TS1187	1236607	1237410	+	hypothetical protein	TO1187	1159408	1157726	-	Glucan 1,4-alpha-maltohexaosidase
TS1188	1237637	1238257	+	Similar to cobalt-precorrin-8x methylmutase	TO1188	1159794	1159931	+	hypothetical protein
TS1189	1238454	1239710	+	Rod shape-determining protein RodA	TO1189	1160017	1160694	+	hypothetical protein
TS1190	1240170	1239787	-	Lactoylglutathione lyase and related lyases	TO1190	1161806	1160691	-	Ca(2+)/H(+) antiporter
TS1191	1240416	1240198	-	hypothetical protein	TO1191	1162147	1163082	+	hypothetical protein
TS1192	1240612	1240469	-	hypothetical protein	TO1192	1163724	1163290	-	Serine-protein kinase RsbW
TS1193	1241008	1240739	-	hypothetical protein	TO1193	1165431	1163728	-	Serine phosphatase RsbU, regulator of sigma subunit
TS1194	1241041	1241670	+	Nitrilotriacetate monooxygenase component B (EC 1.14.13.-)	TO1194	1166569	1165529	-	Adenylate cyclase
TS1195	1241727	1242224	+	hypothetical protein	TO1195	1167395	1166826	-	hypothetical protein
TS1196	1243792	1242314	-	Retinal pigment epithelial membrane protein	TO1196	1167996	1168994	+	Putative glycosyl transferase
TS1197	1245421	1244024	-	Folate transporter 3	TO1197	1169111	1170136	+	Methionine synthase II (cobalamin-independent)
TS1198	1246689	1245529	-	hypothetical protein	TO1198	1170201	1171115	+	Methionine synthase II (cobalamin-independent)
TS1199	1246920	1246786	-	hypothetical protein	TO1199	1172692	1171112	-	HlyD family secretion protein
TS1200	1247103	1247270	+	hypothetical protein	TO1200	1175784	1172797	-	Cyclic-nucleotide-regulated bacteriocin/lantibiotic efflux ABC transporter, permease/ATP-binding protein
TS1201	1247438	1247995	+	hypothetical protein	TO1201	1176833	1175781	-	hypothetical protein
TS1202	1248200	1249513	+	hypothetical protein	TO1202	1177322	1177200	-	hypothetical protein
TS1203	1250453	1249755	-	hypothetical protein	TO1203	1179360	1177336	-	Lipid A export permease/ATP-binding protein MsbA
TS1204	1251214	1250609	-	ATP-dependent Clp protease proteolytic subunit ClpP (EC 3.4.21.92)	TO1204	1179908	1181383	+	hypothetical protein
TS1205	1251972	1251310	-	ATP-dependent Clp protease proteolytic subunit ClpP (EC 3.4.21.92)	TO1205	1181687	1181505	-	hypothetical protein
TS1206	1252798	1252106	-	ATP-dependent Clp protease proteolytic subunit ClpP (EC 3.4.21.92)	TO1206	1181680	1181940	+	hypothetical protein
TS1207	1253186	1254424	+	putative membrane protein	TO1207	1182408	1181959	-	hypothetical protein
TS1208	1254430	1255311	+	Methionine ABC transporter ATP-binding protein	TO1208	1183875	1182451	-	hypothetical protein
TS1209	1255761	1255555	-	hypothetical protein	TO1209	1184805	1184134	-	Global nitrogen regulatory protein, CRP family of transcriptional regulators
TS1210	1256203	1256009	-	hypothetical protein	TO1210	1184998	1185144	+	hypothetical protein
TS1211	1256429	1258018	+	D-3-phosphoglycerate dehydrogenase (EC 1.1.1.95)	TO1211	1185278	1186054	+	Enoyl-[acyl-carrier-protein] reductase [NADH]
TS1212	1258512	1259396	+	Ribosomal protein L11 methyltransferase	TO1212	1188776	1186140	-	hypothetical protein
TS1213	1259577	1260335	+	LSU rRNA pseudouridine(2605) synthase (EC 5.4.99.22)	TO1213	1189542	1189108	-	Putative dioxygenase
TS1214	1260511	1261359	+	hypothetical protein	TO1214	1190831	1190010	-	UDP-N-acetylglucosamine 4,6-dehydratase
TS1215	1263299	1261632	-	4-alpha-glucanotransferase (amylomaltase) (EC 2.4.1.25)	TO1215	1191444	1190854	-	hypothetical protein
TS1216	1263593	1263937	+	hypothetical protein	TO1216	1192001	1191816	-	Mobile element protein
TS1217	1264626	1264051	-	hypothetical protein	TO1217	1192780	1191998	-	Mobile element protein
TS1218	1265903	1265019	-	hypothetical protein	TO1218	1193412	1194668	+	hypothetical protein
TS1219	1267528	1266239	-	2-amino-3-ketobutyrate coenzyme A ligase (EC 2.3.1.29)	TO1219	1194679	1195008	+	hypothetical protein
TS1220	1268988	1267798	-	hypothetical protein	TO1220	1196745	1195207	-	Dienelactone hydrolase family protein
TS1221	1269376	1269224	-	hypothetical protein	TO1221	1196933	1199581	+	Mg(2+) transport ATPase, P-type
TS1222	1270748	1269564	-	NAD(P)H-plastoquinone oxidoreductase subunit H, NdhH	TO1222	1199814	1199620	-	hypothetical protein
TS1223	1271598	1273871	+	UDP-glucose-beta-D-glucan glucosyltransferase	TO1223	1201904	1199853	-	Serine/threonine kinase
TS1224	1274874	1273876	-	1,4-dihydroxy-2-naphthoate polyprenyltransferase (EC 2.5.1.74)	TO1224	1203370	1202108	-	hypothetical protein
TS1225	1275045	1274908	-	hypothetical protein	TO1225	1204209	1203451	-	Nitrogen-responsive response regulator NrrA
TS1226	1275163	1276629	+	Isochorismate synthase (EC 5.4.4.2) @ Phylloquinone-specific isochorismate synthase (EC 5.4.4.2)	TO1226	1204470	1204306	-	hypothetical protein
TS1227	1276934	1277620	+	Flavodoxin reductases (ferredoxin-NADPH reductases) family 1	TO1227	1204485	1204733	+	FIG00872406: hypothetical protein
TS1228	1278244	1277609	-	hypothetical protein	TO1228	1204811	1205719	+	ADP-ribosylglycohydrolase family protein
TS1229	1279008	1278277	-	UPF0758 family protein	TO1229	1206791	1205727	-	Oligopeptide ABC transporter, permease protein OppB (TC 3.A.1.5.1)
TS1230	1279441	1279148	-	hypothetical protein	TO1230	1207326	1206814	-	Adenine phosphoribosyltransferase
TS1231	1280150	1279911	-	hypothetical protein	TO1231	1208659	1207433	-	Magnesium and cobalt transport protein CorA
TS1232	1280329	1281837	+	Neurosporene C-3',4' desaturase	TO1232	1210184	1208916	-	Kef-type K+ transport systems (NAD-binding component fused to domain related to exopolyphosphatase)
TS1233	1283973	1281925	-	Biosynthetic arginine decarboxylase (EC 4.1.1.19)	TO1233	1210663	1210550	-	hypothetical protein
TS1234	1284398	1284847	+	Nucleoside diphosphate kinase (EC 2.7.4.6)	TO1234	1211144	1210647	-	HNH endonuclease family protein
TS1235	1285258	1286571	+	hypothetical protein	TO1235	1211236	1212450	+	Alanine racemase
TS1236	1288745	1286823	-	Serine/threonine kinase	TO1236	1213069	1212428	-	Imidazoleglycerol-phosphate dehydratase
TS1237	1288902	1290110	+	hypothetical protein	TO1237	1214059	1213181	-	Lipoyl synthase
TS1238	1290190	1290669	+	hypothetical protein	TO1238	1214713	1214117	-	hypothetical protein
TS1239	1291721	1291110	-	Anthranilate synthase, amidotransferase component (EC 4.1.3.27)	TO1239	1215394	1214726	-	hypothetical protein
TS1240	1292226	1291759	-	Diacylglycerol kinase (EC 2.7.1.107)	TO1240	1216770	1216042	-	hypothetical protein
TS1241	1292387	1292265	-	hypothetical protein	TO1241	1217248	1216886	-	anti-sigma F factor antagonist (spoIIAA-2); anti sigma b factor antagonist RsbV
TS1242	1293131	1292508	-	Metal-dependent hydrolase YbeY, involved in rRNA and/or ribosome maturation and assembly	TO1242	1217548	1219281	+	DNA mismatch repair protein MutL
TS1243	1293360	1293139	-	hypothetical protein	TO1243	1220946	1219339	-	hypothetical protein
TS1244	1294782	1293640	-	Spermidine/putrescine import ABC transporter ATP-binding protein PotA (TC 3.A.1.11.1)	TO1244	1224107	1221603	-	Uncharacterized protease Npun_R3500
TS1245	1295707	1294919	-	ABC transporter, permease protein 2 (cluster 1, maltose/g3p/polyamine/iron)	TO1245	1224991	1224176	-	hypothetical protein
TS1246	1296608	1295721	-	ABC transporter, permease protein 1 (cluster 1, maltose/g3p/polyamine/iron)	TO1246	1225257	1225138	-	hypothetical protein
TS1247	1297968	1296733	-	ABC transporter, substrate-binding protein (cluster 1, maltose/g3p/polyamine/iron)	TO1247	1225309	1226259	+	hypothetical protein
TS1248	1298227	1298916	+	Cob(I)alamin adenosyltransferase (EC 2.5.1.17)	TO1248	1226445	1226696	+	hypothetical protein
TS1249	1299033	1299197	+	hypothetical protein	TO1249	1226686	1226934	+	hypothetical protein
TS1250	1299745	1299617	-	hypothetical protein	TO1250	1227004	1227240	+	Flagellar motor switch protein FliG
TS1251	1299965	1300159	+	Phycobilisome degradation protein NblA	TO1251	1227237	1228064	+	hypothetical protein
TS1252	1300662	1301534	+	hypothetical protein	TO1252	1229897	1228461	-	TldD family protein, Beta/Gamma-proteobacterial subgroup
TS1253	1301609	1302787	+	hypothetical protein	TO1253	1230468	1231004	+	cAMP-binding proteins - catabolite gene activator and regulatory subunit of cAMP-dependent protein kinases
TS1254	1303207	1305411	+	Peptide secretion efflux ABC transporter, permease/ATP-binding protein slr1651	TO1254	1231822	1231001	-	Protein sirB1
TS1255	1306244	1305522	-	ABC transporter, ATP-binding protein (cluster 3, basic aa/glutamine/opines)	TO1255	1232401	1231868	-	hypothetical protein
TS1256	1306947	1306237	-	ABC transporter, permease protein (cluster 3, basic aa/glutamine/opines)	TO1256	1232565	1232407	-	hypothetical protein
TS1257	1307547	1307275	-	hypothetical protein	TO1257	1234214	1232562	-	Uncharacterized integral membrane, glycosyltransferase
TS1258	1308288	1307614	-	hypothetical protein	TO1258	1235118	1234342	-	Serine/threonine protein phosphatase
TS1259	1309314	1308637	-	hypothetical protein	TO1259	1235420	1235271	-	hypothetical protein
TS1260	1310304	1309495	-	Endonuclease, Uma2 family	TO1260	1236312	1235602	-	All3116 protein
TS1261	1310613	1311062	+	hypothetical protein	TO1261	1236380	1236520	+	hypothetical protein
TS1262	1311217	1312401	+	Acetyltransferase, GNAT family	TO1262	1236961	1237143	+	hypothetical protein
TS1263	1312495	1312926	+	Putative pre-16S rRNA nuclease YqgF	TO1263	1237479	1238663	+	Cysteine desulfurase
TS1264	1313140	1313736	+	FIG00873889: hypothetical protein	TO1264	1238801	1239886	+	Hypothetical glycine rich membrane protein DUF1517
TS1265	1313894	1314973	+	Murein endolytic transglycosylase MltG	TO1265	1240413	1240700	+	RNA-binding protein
TS1266	1315166	1315026	-	hypothetical protein	TO1266	1241159	1242661	+	Small GTP-binding protein domain
TS1267	1315231	1315752	+	Hydrolase, HAD subfamily IIIA	TO1267	1243363	1242713	-	Efflux ABC transporter, permease/ATP-binding protein
TS1268	1316045	1316179	+	hypothetical protein	TO1268	1244580	1243360	-	hypothetical protein
TS1269	1316229	1317542	+	hypothetical protein	TO1269	1245260	1246510	+	Septum-associated rare lipoprotein A
TS1270	1317695	1317582	-	hypothetical protein	TO1270	1247575	1246871	-	Endonuclease III
TS1271	1318006	1317689	-	hypothetical protein	TO1271	1248693	1247602	-	Membrane-associated zinc metalloprotease
TS1272	1318980	1318099	-	Sulfate transport system permease protein CysW	TO1272	1249170	1248775	-	Glycine cleavage system H protein
TS1273	1319830	1318970	-	Sulfate transport system permease protein CysT	TO1273	1250327	1249248	-	Aminomethyltransferase (glycine cleavage system T protein)
TS1274	1321103	1320012	-	Sulfate and thiosulfate binding protein CysP	TO1274	1250502	1250927	+	Lactoylglutathione lyase
TS1275	1322586	1321405	-	Metal chaperone, involved in Zn homeostasis	TO1275	1251449	1251003	-	hypothetical protein
TS1276	1322829	1323896	+	hypothetical protein	TO1276	1251683	1251522	-	hypothetical protein
TS1277	1325725	1323911	-	Aspartokinase (EC 2.7.2.4)	TO1277	1253270	1251684	-	Glucose-6-phosphate isomerase
TS1278	1326377	1325880	-	hypothetical protein	TO1278	1253685	1254716	+	Pentapeptide repeat family protein
TS1279	1327106	1326387	-	6-phosphogluconolactonase (EC 3.1.1.31), eukaryotic type	TO1279	1256274	1254868	-	hypothetical protein
TS1280	1327237	1327350	+	hypothetical protein	TO1280	1257865	1256339	-	Light-independent protochlorophyllide reductase subunit B
TS1281	1327666	1328445	+	hypothetical protein	TO1281	1257994	1258107	+	hypothetical protein
TS1282	1328469	1329413	+	Putative glycosyltransferase	TO1282	1259009	1258239	-	hypothetical protein
TS1283	1329734	1330606	+	Uncharacterized membrane anchored protein Mext_4159	TO1283	1259181	1259441	+	hypothetical protein
TS1284	1330667	1331320	+	Transcription termination protein NusB	TO1284	1260479	1259577	-	N-acylneuraminate cytidylyltransferase
TS1285	1331579	1333141	+	Signal recognition particle receptor FtsY	TO1285	1262226	1260622	-	Ammonium transporter
TS1286	1333230	1333811	+	RNA polymerase sigma-70 factor	TO1286	1264071	1262668	-	Cysteine desulfurase
TS1287	1334571	1335287	+	hypothetical protein	TO1287	1264161	1267193	+	High-affinity carbon uptake protein Hat/HatR
TS1288	1335377	1336132	+	16S rRNA (uracil(1498)-N(3))-methyltransferase (EC 2.1.1.193)	TO1288	1267275	1267772	+	D-glycero-beta-D-manno-heptose 1-phosphate adenylyltransferase / D-glycero-beta-D-manno-heptose-7-phosphate kinase
TS1289	1336191	1336304	+	hypothetical protein	TO1289	1267843	1268601	+	GUN4-like protein Sll0558
TS1290	1336889	1336455	-	hypothetical protein	TO1290	1269848	1268676	-	hypothetical protein
TS1291	1337784	1337209	-	Rod shape-determining protein MreD	TO1291	1270204	1269854	-	Fe-S cluster protein
TS1292	1338603	1337803	-	Rod shape-determining protein MreC	TO1292	1270481	1270323	-	hypothetical protein
TS1293	1339753	1338746	-	Rod shape-determining protein MreB	TO1293	1270624	1270755	+	Photosystem II reaction center protein ycf12
TS1294	1340571	1340732	+	hypothetical protein	TO1294	1271190	1272182	+	Ribose-phosphate pyrophosphokinase
TS1295	1340861	1340748	-	hypothetical protein	TO1295	1272211	1272561	+	Histidine triad (HIT) nucleotide-binding protein, cyanobacterial subgroup
TS1296	1340892	1341260	+	Single-stranded DNA-binding protein	TO1296	1272710	1273096	+	hypothetical protein
TS1297	1341503	1341643	+	hypothetical protein	TO1297	1273136	1273771	+	Alpha-ribazole-5'-phosphate phosphatase
TS1298	1343344	1341821	-	hypothetical protein	TO1298	1274563	1273778	-	Phosphonate ABC transporter phosphate-binding periplasmic component (TC 3.A.1.9.1)
TS1299	1343665	1343549	-	hypothetical protein	TO1299	1275990	1274752	-	Alkaline phosphatase
TS1300	1345515	1343695	-	Peptidoglycan D,D-transpeptidase MrdA (EC 3.4.16.4)	TO1300	1276632	1276018	-	hypothetical protein
TS1301	1346281	1347420	+	Spermidine/putrescine import ABC transporter ATP-binding protein PotA (TC 3.A.1.11.1)	TO1301	1276859	1276728	-	hypothetical protein
TS1302	1347574	1348779	+	Spermidine/putrescine import ABC transporter substrate-binding protein PotD (TC 3.A.1.11.1)	TO1302	1277281	1277829	+	hypothetical protein
TS1303	1348819	1349757	+	Spermidine/putrescine import ABC transporter permease protein PotB (TC 3.A.1.11.1)	TO1303	1278146	1277838	-	Glutaredoxin-like domain-containing protein PA3033
TS1304	1349787	1350614	+	Spermidine/putrescine import ABC transporter permease protein PotC (TC 3.A.1.11.1)	TO1304	1278234	1278965	+	Phosphoadenylyl-sulfate reductase [thioredoxin]
TS1305	1352896	1350770	-	Transketolase (EC 2.2.1.1)	TO1305	1279078	1280070	+	mRNA 3-end processing exonuclease
TS1306	1354458	1353199	-	3-oxoacyl-[acyl-carrier-protein] synthase, KASII (EC 2.3.1.179)	TO1306	1281151	1280102	-	hypothetical protein
TS1307	1354812	1354570	-	Acyl carrier protein	TO1307	1281176	1281460	+	hypothetical protein
TS1308	1355073	1355201	+	hypothetical protein	TO1308	1281492	1282181	+	Two-component transcriptional response regulator, LuxR family
TS1309	1357542	1355206	-	Xanthine dehydrogenase, molybdenum binding subunit (EC 1.17.1.4)	TO1309	1282420	1283385	+	Light-dependent protochlorophyllide reductase
TS1310	1358954	1357539	-	Xanthine dehydrogenase iron-sulfur subunit (EC 1.17.1.4) / Xanthine dehydrogenase, FAD binding subunit (EC 1.17.1.4)	TO1310	1283694	1283530	-	hypothetical protein
TS1311	1359734	1360408	+	hypothetical protein	TO1311	1283756	1284280	+	hypothetical protein
TS1312	1360405	1360761	+	hypothetical protein	TO1312	1284868	1285647	+	FIG00874260: hypothetical protein
TS1313	1361671	1360826	-	YpfJ protein, zinc metalloprotease superfamily	TO1313	1286296	1285841	-	3-dehydroquinate dehydratase II
TS1314	1362346	1361960	-	hypothetical protein	TO1314	1286652	1286515	-	Asr2781 protein
TS1315	1362516	1363181	+	hypothetical protein	TO1315	1288470	1287049	-	Two-component system sensor histidine kinase
TS1316	1363205	1364224	+	16S rRNA (cytosine(1402)-N(4))-methyltransferase (EC 2.1.1.199)	TO1316	1289052	1289240	+	hypothetical protein
TS1317	1364527	1365315	+	Amino acid ABC transporter, amino acid-binding protein	TO1317	1289536	1289297	-	hypothetical protein
TS1318	1366761	1365769	-	Cytochrome b6-f complex subunit, apocytochrome f	TO1318	1290681	1289662	-	glycosyl transferase, family 2
TS1319	1367408	1366866	-	Cytochrome b6-f complex iron-sulfur subunit PetC1 (Rieske iron sulfur protein EC 1.10.9.1)	TO1319	1291091	1291693	+	hypothetical protein
TS1320	1367753	1368061	+	FIG01151314: hypothetical protein	TO1320	1291861	1292142	+	hypothetical protein
TS1321	1368919	1368098	-	Twin-arginine translocation protein TatC	TO1321	1292747	1292364	-	hypothetical protein
TS1322	1369628	1369512	-	hypothetical protein	TO1322	1293315	1292878	-	hypothetical protein
TS1323	1370671	1369643	-	SSU ribosomal protein S1p	TO1323	1294075	1293656	-	hypothetical protein
TS1324	1370822	1370697	-	hypothetical protein	TO1324	1295115	1294159	-	Possible alpha/beta hydrolase superfamily, slr1235 homolog
TS1325	1371114	1371899	+	FHA-domain-containing protein	TO1325	1296010	1295195	-	Membrane proteins related to metalloendopeptidases
TS1326	1374061	1372001	-	hypothetical protein	TO1326	1296060	1296179	+	hypothetical protein
TS1327	1374557	1375075	+	hypothetical protein	TO1327	1298861	1296222	-	Adenylate cyclase
TS1328	1375344	1376105	+	hypothetical protein	TO1328	1299831	1298866	-	Large extracellular alpha-helical protein
TS1329	1376307	1376179	-	hypothetical protein	TO1329	1300509	1299871	-	hypothetical protein
TS1330	1376381	1377109	+	hypothetical protein	TO1330	1301490	1300729	-	Phosphoribosylanthranilate isomerase
TS1331	1377898	1377287	-	ATP-dependent Clp protease proteolytic subunit ClpP (EC 3.4.21.92)	TO1331	1301572	1301916	+	Alternative photosystem I reaction center subunit X (PsaK2)
TS1332	1378441	1378031	-	hypothetical protein	TO1332	1302448	1303668	+	hypothetical protein
TS1333	1378835	1379665	+	Photosystem II manganese-stabilizing protein (PsbO)	TO1333	1304071	1304616	+	FIG00561820: hypothetical protein
TS1334	1380135	1379998	-	hypothetical protein	TO1334	1304628	1305482	+	Formyltetrahydrofolate deformylase
TS1335	1380684	1381541	+	Cyanobacterial SigF-related sigma factor	TO1335	1305532	1306650	+	UDP-N-acetylglucosamine 2-epimerase
TS1336	1382105	1382215	+	hypothetical protein	TO1336	1306806	1307909	+	hypothetical protein
TS1337	1382522	1382370	-	hypothetical protein	TO1337	1309973	1307931	-	Exoribonuclease II
TS1338	1382644	1383600	+	Cyanobacteria-specific RpoD-like sigma factor, type-2 @ Group 2 RNA polymerase sigma factor	TO1338	1310311	1310096	-	SSU ribosomal protein S18p @ SSU ribosomal protein S18p, zinc-independent
TS1339	1385147	1383834	-	hypothetical protein	TO1339	1310566	1310378	-	LSU ribosomal protein L33p @ LSU ribosomal protein L33p, zinc-dependent
TS1340	1387306	1385222	-	Protoporphyrin IX Mg-chelatase subunit D (EC 6.6.1.1)	TO1340	1310792	1312057	+	Molybdopterin molybdenumtransferase
TS1341	1388324	1387377	-	Proline iminopeptidase (EC 3.4.11.5)	TO1341	1312570	1312686	+	hypothetical protein
TS1342	1388772	1388443	-	hypothetical protein	TO1342	1312711	1313841	+	Group 2 RNA polymerase sigma factor @ RNA polymerase sigma factor RpoD
TS1343	1389821	1388886	-	Acetyl-coenzyme A carboxyl transferase beta chain (EC 6.4.1.2)	TO1343	1314062	1314469	+	hypothetical protein
TS1344	1390196	1390023	-	hypothetical protein	TO1344	1314604	1315566	+	N-acetylmuramic acid 6-phosphate etherase
TS1345	1391328	1390489	-	Leader peptidase (Prepilin peptidase) (EC 3.4.23.43) / N-methyltransferase (EC 2.1.1.-)	TO1345	1315748	1317271	+	Zinc metalloprotease
TS1346	1391551	1391673	+	hypothetical protein	TO1346	1317275	1318105	+	hypothetical protein
TS1347	1392050	1392274	+	hypothetical protein	TO1347	1320445	1318169	-	Guanosine-3',5'-bis(diphosphate) 3'-pyrophosphohydrolase / GTP pyrophosphokinase, (p)ppGpp synthetase II
TS1348	1392784	1393374	+	Protoporphyrinogen IX oxidase, novel form, HemJ (EC 1.3.-.-)	TO1348	1321035	1321418	+	hypothetical protein
TS1349	1394289	1393804	-	hypothetical protein	TO1349	1321418	1321993	+	Apolipoprotein N-acyltransferase / Copper homeostasis protein CutE
TS1350	1394386	1395699	+	hypothetical protein	TO1350	1321998	1323239	+	beta-glucosidase / beta-D-fucosidase
TS1351	1395990	1395739	-	hypothetical protein	TO1351	1323246	1323371	+	beta-glucosidase
TS1352	1396125	1396823	+	hypothetical protein	TO1352	1323437	1324888	+	UDP-N-acetylmuramoyl-L-alanine--D-glutamate ligase
TS1353	1396963	1398525	+	Gamma-glutamyltranspeptidase (EC 2.3.2.2) @ Glutathione hydrolase (EC 3.4.19.13)	TO1353	1325077	1325658	+	hypothetical protein
TS1354	1399274	1399149	-	hypothetical protein	TO1354	1327488	1325785	-	Cleavage and polyadenylation specificity factor, 73 kDa subunit
TS1355	1399531	1400202	+	Inosine-uridine nucleoside N-ribohydrolase	TO1355	1327730	1327608	-	Uncharacterized protein D082_03940
TS1356	1400399	1400301	-	hypothetical protein	TO1356	1328144	1328785	+	DNA-3-methyladenine glycosylase II
TS1357	1400432	1401424	+	Permease of the drug/metabolite transporter (DMT) superfamily	TO1357	1330410	1328953	-	putative lipoprotein
TS1358	1401868	1402956	+	hypothetical protein	TO1358	1330414	1331094	+	hypothetical protein
TS1359	1403349	1403059	-	hypothetical protein	TO1359	1331497	1331306	-	hypothetical protein
TS1360	1404128	1403379	-	hypothetical protein	TO1360	1332355	1331564	-	Transposase, wcw_0483 family
TS1361	1405125	1404304	-	hypothetical protein	TO1361	1332836	1332429	-	Transposase, wcw_0483 family
TS1362	1405947	1405246	-	Nickel-binding accessory protein UreJ-HupE	TO1362	1334279	1332894	-	hypothetical protein
TS1363	1407340	1406249	-	oxidoreductase, Gfo/Idh/MocA family/transferase hexapeptide repeat protein	TO1363	1334447	1334635	+	hypothetical protein
TS1364	1407759	1408697	+	hypothetical protein	TO1364	1335163	1334663	-	hypothetical protein
TS1365	1411808	1408953	-	Cation-transporting ATPase, E1-E2 family	TO1365	1335572	1335480	-	hypothetical protein
TS1366	1412617	1412147	-	hypothetical protein	TO1366	1335590	1335916	+	hypothetical protein
TS1367	1412716	1413591	+	dTDP-4-dehydrorhamnose reductase (EC 1.1.1.133)	TO1367	1336726	1336085	-	hypothetical protein
TS1368	1415071	1413602	-	Alpha-amylase precursor (EC 3.2.1.1) (1,4-alpha-D-glucan glucanohydrolase)	TO1368	1336786	1336947	+	hypothetical protein
TS1369	1415117	1415230	+	hypothetical protein	TO1369	1336957	1337187	+	hypothetical protein
TS1370	1415726	1415523	-	hypothetical protein	TO1370	1337251	1338645	+	Oxamate carbamoyltransferase
TS1371	1417221	1416076	-	ABC transporter, permease protein 2 (cluster 5, nickel/peptides/opines)	TO1371	1340647	1338674	-	hypothetical protein
TS1372	1417639	1418652	+	Probable hydrocarbon oxygenase MocD	TO1372	1341083	1340967	-	hypothetical protein
TS1373	1418684	1419727	+	Homoserine O-acetyltransferase (EC 2.3.1.31)	TO1373	1341580	1342863	+	Serine hydroxymethyltransferase
TS1374	1420558	1419743	-	Oxidoreductase, short-chain dehydrogenase/reductase family	TO1374	1343208	1343405	+	hypothetical protein
TS1375	1421119	1421271	+	hypothetical protein	TO1375	1343563	1344975	+	Prolidase
TS1376	1423597	1421726	-	Cell division-associated, ATP-dependent zinc metalloprotease FtsH	TO1376	1345225	1345100	-	hypothetical protein
TS1377	1424053	1423832	-	Glo7428_3183-like protein	TO1377	1345282	1346766	+	hypothetical protein
TS1378	1424862	1425908	+	hypothetical protein	TO1378	1347924	1346818	-	hypothetical protein
TS1379	1426890	1425922	-	DnaJ-class molecular chaperone CbpA	TO1379	1348239	1348087	-	hypothetical protein
TS1380	1429904	1426899	-	Chaperone protein DnaK	TO1380	1348643	1348768	+	hypothetical protein
TS1381	1430170	1432200	+	Uncharacterized protein sll0005	TO1381	1348843	1349523	+	Deoxyribose-phosphate aldolase
TS1382	1432738	1432334	-	Glyoxalase/bleomycin resistance protein/dioxygenase	TO1382	1349554	1350747	+	DNA recombination and repair protein RecO
TS1383	1435059	1433026	-	Serine/threonine kinase	TO1383	1350734	1352449	+	Uncharacterized MFS-type transporter
TS1384	1435295	1436326	+	Possible alpha/beta hydrolase superfamily, slr1827 homolog	TO1384	1352507	1353709	+	Glycosyltransferase
TS1385	1436489	1436376	-	hypothetical protein	TO1385	1354002	1354280	+	Protein translocase subunit SecE
TS1386	1436666	1437688	+	hypothetical protein	TO1386	1354295	1354948	+	Transcription antitermination protein NusG
TS1387	1437703	1437948	+	hypothetical protein	TO1387	1354956	1355381	+	LSU ribosomal protein L11p (L12e)
TS1388	1438005	1440380	+	Single-stranded-DNA-specific exonuclease RecJ, cyanobacterial paralog	TO1388	1355469	1356185	+	LSU ribosomal protein L1p (L10Ae)
TS1389	1440979	1442292	+	hypothetical protein	TO1389	1356494	1357027	+	LSU ribosomal protein L10p (P0)
TS1390	1442454	1442332	-	hypothetical protein	TO1390	1357129	1357527	+	LSU ribosomal protein L7p/L12p (P1/P2)
TS1391	1442453	1442962	+	hypothetical protein	TO1391	1357728	1358924	+	hypothetical protein
TS1392	1442979	1443497	+	Segregation and condensation protein B	TO1392	1359409	1359011	-	DNA sulfur modification protein DndE
TS1393	1443739	1443614	-	hypothetical protein	TO1393	1359753	1359430	-	DNA sulfur modification protein DndD
TS1394	1443763	1444311	+	hypothetical protein	TO1394	1360049	1359801	-	hypothetical protein
TS1395	1444783	1446453	+	UPF0272 protein Slr1411	TO1395	1360182	1360418	+	hypothetical protein
TS1396	1446909	1446460	-	Anti-sigma regulatory factor (Ser/Thr protein kinase), essential for photomixotrophic growth, PmgA	TO1396	1360454	1360684	+	hypothetical protein
TS1397	1447517	1447954	+	Mobile element protein	TO1397	1361523	1360681	-	hypothetical protein
TS1398	1448020	1448331	+	Transposase	TO1398	1361839	1361555	-	hypothetical protein
TS1399	1448922	1448344	-	hypothetical protein	TO1399	1362125	1361829	-	hypothetical protein
TS1400	1450689	1449007	-	Sulfate permease	TO1400	1362347	1362231	-	hypothetical protein
TS1401	1450881	1450750	-	hypothetical protein	TO1401	1362656	1362498	-	Mobile element protein
TS1402	1451514	1451834	+	hypothetical protein	TO1402	1363607	1362699	-	Mobile element protein
TS1403	1452090	1452209	+	hypothetical protein	TO1403	1363948	1363604	-	hypothetical protein
TS1404	1452263	1452763	+	hypothetical protein	TO1404	1364807	1363971	-	Mobile element protein
TS1405	1452784	1453329	+	Mobile element protein	TO1405	1365354	1364875	-	hypothetical protein
TS1406	1453346	1454230	+	hypothetical protein	TO1406	1365627	1365442	-	hypothetical protein
TS1407	1454852	1454328	-	hypothetical protein	TO1407	1366949	1365675	-	Transposase, wcw_0483 family
TS1408	1454877	1455155	+	hypothetical protein	TO1408	1367097	1367008	-	hypothetical protein
TS1409	1455691	1455164	-	hypothetical protein	TO1409	1367292	1367161	-	hypothetical protein
TS1410	1456533	1456664	+	hypothetical protein	TO1410	1368114	1367425	-	hypothetical protein
TS1411	1456805	1461811	+	hypothetical protein	TO1411	1370235	1368157	-	ATPase involved in DNA repair
TS1412	1462826	1462197	-	Cytochrome c oxidase polypeptide III (EC 1.9.3.1)	TO1412	1370429	1370232	-	hypothetical protein
TS1413	1464609	1462957	-	Cytochrome c oxidase polypeptide I (EC 1.9.3.1)	TO1413	1370621	1370938	+	hypothetical protein
TS1414	1465814	1464720	-	Cytochrome c oxidase polypeptide II (EC 1.9.3.1)	TO1414	1370946	1371365	+	hypothetical protein
TS1415	1467073	1466045	-	hypothetical protein	TO1415	1373740	1371623	-	DNA repair helicase
TS1416	1467971	1467204	-	Domain of unknown function (DUF820)	TO1416	1375263	1373944	-	Valine--pyruvate aminotransferase
TS1417	1468175	1469374	+	Coenzyme F420-reducing hydrogenase related protein	TO1417	1376220	1375510	-	Phytol kinase
TS1418	1470071	1469577	-	hypothetical protein	TO1418	1377039	1376278	-	Cell division inhibitor SulA
TS1419	1470306	1471712	+	Two-component system sensor histidine kinase	TO1419	1378188	1377094	-	Lysine 2,3-aminomutase
TS1420	1472309	1472512	+	hypothetical protein	TO1420	1379636	1378314	-	hypothetical protein
TS1421	1473277	1472573	-	Hydantoin racemase (EC 5.1.99.-)	TO1421	1380876	1379812	-	hypothetical protein
TS1422	1473838	1473308	-	UPF0102 protein YraN	TO1422	1382239	1380893	-	hypothetical protein
TS1423	1474022	1473909	-	hypothetical protein	TO1423	1383121	1382447	-	Beta-phosphoglucomutase
TS1424	1474199	1474795	+	Putative thylakoid membrane protein, contains 8 pentapeptide repeats, sll0274 homolog	TO1424	1383884	1383261	-	Transcriptional regulator, AcrR family
TS1425	1475795	1475037	-	hypothetical protein	TO1425	1384717	1384046	-	Nicotinate-nucleotide adenylyltransferase
TS1426	1477182	1476040	-	ATPase involved in DNA repair	TO1426	1384949	1385125	+	hypothetical protein
TS1427	1477664	1478134	+	FIG00871791: hypothetical protein	TO1427	1385863	1387467	+	UDP-N-acetylmuramate--L-alanine ligase
TS1428	1478437	1478712	+	hypothetical protein	TO1428	1387655	1388638	+	UDP-N-acetylenolpyruvoylglucosamine reductase
TS1429	1479009	1480562	+	FIG015547: peptidase, M16 family	TO1429	1388883	1388653	-	6,7-dimethyl-8-ribityllumazine synthase
TS1430	1480635	1482134	+	FIG015287: Zinc protease	TO1430	1389233	1388868	-	6,7-dimethyl-8-ribityllumazine synthase
TS1431	1482737	1482216	-	Cys-tRNA(Pro) deacylase YbaK	TO1431	1389443	1389255	-	Photosystem II protein PsbZ
TS1432	1482768	1482947	+	hypothetical protein	TO1432	1389551	1392358	+	tRNA nucleotidyltransferase, A-adding
TS1433	1483149	1482949	-	hypothetical protein	TO1433	1392535	1393431	+	hypothetical protein
TS1434	1483289	1484302	+	hypothetical protein	TO1434	1393738	1395600	+	hypothetical protein
TS1435	1485302	1484319	-	2-Oxobutyrate oxidase, putative	TO1435	1395740	1396186	+	hypothetical protein
TS1436	1486247	1485378	-	Nucleoside triphosphate pyrophosphohydrolase MazG (EC 3.6.1.8)	TO1436	1397148	1396432	-	hypothetical protein
TS1437	1486909	1486265	-	Transposase, IS4	TO1437	1397953	1397351	-	hypothetical protein
TS1438	1488257	1487142	-	Glycosyl transferase, group 1	TO1438	1398000	1398131	+	hypothetical protein
TS1439	1488777	1488241	-	hypothetical protein	TO1439	1398215	1399453	+	Argininosuccinate synthase
TS1440	1489349	1490053	+	ATP phosphoribosyltransferase (EC 2.4.2.17) => HisGs	TO1440	1399633	1399755	+	hypothetical protein
TS1441	1490657	1490526	-	hypothetical protein	TO1441	1400095	1402839	+	Adenylate cyclase
TS1442	1490936	1491205	+	hypothetical protein	TO1442	1403565	1402936	-	Uncharacterized UPF0126 inner membrane protein
TS1443	1491828	1491295	-	hypothetical protein	TO1443	1404284	1403565	-	hypothetical protein
TS1444	1494596	1491978	-	Chaperone protein ClpB (ATP-dependent unfoldase)	TO1444	1404328	1404552	+	hypothetical protein
TS1445	1495045	1494902	-	hypothetical protein	TO1445	1404863	1406218	+	TldE/PmbA family protein, Beta/Gamma-proteobacterial subgroup
TS1446	1495124	1496947	+	hypothetical protein	TO1446	1406288	1406434	+	hypothetical protein
TS1447	1497207	1497043	-	hypothetical protein	TO1447	1406572	1406456	-	hypothetical protein
TS1448	1497320	1497730	+	hypothetical protein	TO1448	1406654	1407667	+	Enolase
TS1449	1497965	1499122	+	FIG00557290: hypothetical protein	TO1449	1407747	1407941	+	Enolase
TS1450	1499140	1499943	+	hypothetical protein	TO1450	1408423	1408779	+	hypothetical protein
TS1451	1500094	1499969	-	hypothetical protein	TO1451	1409722	1408835	-	tRNA (5-methylaminomethyl-2-thiouridylate)-methyltransferase
TS1452	1500093	1500521	+	Glyoxalase/bleomycin resistance protein/dioxygenase	TO1452	1410328	1409804	-	Acetolactate synthase small subunit
TS1453	1501625	1500633	-	Carbonic anhydrase, beta class (EC 4.2.1.1)	TO1453	1410390	1410560	+	hypothetical protein
TS1454	1502013	1504013	+	Efflux ABC transporter, permease/ATP-binding protein	TO1454	1410691	1413249	+	Phosphoenolpyruvate synthase
TS1455	1504080	1505531	+	Dihydrofolate synthase (EC 6.3.2.12) @ Folylpolyglutamate synthase (EC 6.3.2.17)	TO1455	1413640	1413458	-	hypothetical protein
TS1456	1505663	1507753	+	hypothetical protein	TO1456	1414454	1414873	+	hypothetical protein
TS1457	1508197	1508769	+	hypothetical protein	TO1457	1416836	1415037	-	hypothetical protein
TS1458	1510549	1509008	-	hypothetical protein	TO1458	1416862	1417104	+	hypothetical protein
TS1459	1510891	1510622	-	hypothetical protein	TO1459	1417371	1417670	+	hypothetical protein
TS1460	1512101	1511100	-	Alkaline phosphatase (EC 3.1.3.1)	TO1460	1418455	1417919	-	hypothetical protein
TS1461	1514724	1512607	-	Serine/threonine kinase	TO1461	1418817	1418419	-	hypothetical protein
TS1462	1514973	1515086	+	hypothetical protein	TO1462	1418947	1419834	+	Membrane protease family protein BA0301
TS1463	1515167	1516144	+	Glycosyltransferase	TO1463	1420457	1419867	-	hypothetical protein
TS1464	1516307	1517908	+	hypothetical protein	TO1464	1426138	1420652	-	Serine phosphatase RsbU, regulator of sigma subunit
TS1465	1518714	1517962	-	hypothetical protein	TO1465	1428085	1426151	-	hypothetical protein
TS1466	1519012	1518881	-	hypothetical protein	TO1466	1428241	1428366	+	hypothetical protein
TS1467	1519796	1519155	-	hypothetical protein	TO1467	1428638	1429843	+	hypothetical protein
TS1468	1521108	1519969	-	hypothetical protein	TO1468	1431249	1429996	-	Membrane-bound lytic murein transglycosylase A
TS1469	1522292	1521249	-	hypothetical protein	TO1469	1431373	1432164	+	Parvulin-like peptidyl-prolyl isomerase
TS1470	1522486	1522373	-	hypothetical protein	TO1470	1432164	1434692	+	Cyclic-nucleotide-regulated bacteriocin/lantibiotic efflux ABC transporter, permease/ATP-binding protein
TS1471	1522709	1522921	+	hypothetical protein	TO1471	1438753	1434788	-	High-affinity carbon uptake protein Hat/HatR
TS1472	1523721	1523068	-	hypothetical protein	TO1472	1440248	1438938	-	hypothetical protein
TS1473	1524893	1524210	-	hypothetical protein	TO1473	1440899	1441489	+	hypothetical protein
TS1474	1527289	1525814	-	Glycolate dehydrogenase (EC 1.1.99.14), subunit GlcD	TO1474	1441549	1441920	+	hypothetical protein
TS1475	1527625	1528851	+	Uncharacterized ferredoxin oxidoreductase MJ0100	TO1475	1441904	1442023	+	hypothetical protein
TS1476	1530182	1528878	-	hypothetical protein	TO1476	1442156	1442413	+	hypothetical protein
TS1477	1530573	1531529	+	FIG140336: TPR domain protein	TO1477	1442988	1443635	+	hypothetical protein
TS1478	1531590	1532663	+	Low-specificity L-threonine aldolase (EC 4.1.2.48)	TO1478	1443735	1444247	+	hypothetical protein
TS1479	1533101	1532979	-	hypothetical protein	TO1479	1444346	1444945	+	hypothetical protein
TS1480	1533364	1534023	+	hypothetical protein	TO1480	1445002	1446342	+	hypothetical protein
TS1481	1534374	1534240	-	hypothetical protein	TO1481	1446387	1447922	+	FIG032621: Hydrolase, alpha/beta hydrolase fold family
TS1482	1534798	1534394	-	hypothetical protein	TO1482	1448576	1447995	-	hypothetical protein
TS1483	1537072	1535657	-	hypothetical protein	TO1483	1449311	1448703	-	hypothetical protein
TS1484	1537602	1537120	-	hypothetical protein	TO1484	1449534	1449343	-	hypothetical protein
TS1485	1538023	1537637	-	hypothetical protein	TO1485	1450356	1449634	-	GTP cyclohydrolase I type 1
TS1486	1538576	1538127	-	hypothetical protein	TO1486	1451228	1450506	-	Sepiapterin reductase
TS1487	1538956	1540059	+	ABC transporter, permease protein 1 (cluster 1, maltose/g3p/polyamine/iron)	TO1487	1451279	1451392	+	hypothetical protein
TS1488	1541047	1541730	+	hypothetical protein	TO1488	1451799	1451653	-	hypothetical protein
TS1489	1543935	1541767	-	hypothetical protein	TO1489	1452852	1451872	-	Acetyl-coenzyme A carboxyl transferase alpha chain
TS1490	1548145	1544111	-	hypothetical protein	TO1490	1452881	1453000	+	hypothetical protein
TS1491	1549192	1551132	+	Amidase enhancer	TO1491	1453290	1453574	+	hypothetical protein
TS1492	1551771	1554233	+	hypothetical protein	TO1492	1453687	1453821	+	hypothetical protein
TS1493	1554613	1557243	+	Glycogen phosphorylase (EC 2.4.1.1)	TO1493	1454277	1453987	-	hypothetical protein
TS1494	1557933	1557262	-	Two-component transcriptional response regulator, OmpR family	TO1494	1454294	1454653	+	hypothetical protein
TS1495	1559487	1558036	-	Two-component system sensor histidine kinase	TO1495	1454840	1456231	+	hypothetical protein
TS1496	1559888	1560097	+	hypothetical protein	TO1496	1456918	1456244	-	L,D-transpeptidase
TS1497	1560094	1560771	+	hypothetical protein	TO1497	1457059	1457262	+	hypothetical protein
TS1498	1561306	1560869	-	hypothetical protein	TO1498	1457424	1458293	+	hypothetical protein
TS1499	1561418	1562731	+	hypothetical protein	TO1499	1458302	1461208	+	DNA polymerase I
TS1500	1564198	1562912	-	Cysteine desulfurase (EC 2.8.1.7)	TO1500	1461279	1462457	+	hypothetical protein
TS1501	1564941	1564195	-	hypothetical protein	TO1501	1462464	1463762	+	glutamate--cysteine ligase, putative
TS1502	1565344	1564919	-	hypothetical protein	TO1502	1464662	1463781	-	Efflux ABC transporter, ATP-binding protein
TS1503	1566431	1565448	-	Mobile element protein	TO1503	1464853	1464987	+	hypothetical protein
TS1504	1567385	1566498	-	DNA/RNA helicase	TO1504	1465351	1466211	+	2-keto-3-deoxy-D-arabino-heptulosonate-7-phosphate synthase I beta
TS1505	1567606	1568919	+	hypothetical protein	TO1505	1467491	1466301	-	hypothetical protein
TS1506	1569628	1569017	-	hypothetical protein	TO1506	1467616	1467840	+	hypothetical protein
TS1507	1570567	1569815	-	hypothetical protein	TO1507	1468075	1469505	+	Ribulose bisphosphate carboxylase large chain
TS1508	1570875	1570645	-	Flagellar motor switch protein FliG	TO1508	1469646	1470035	+	Possible RuBisCo chaperonin RbcX
TS1509	1572840	1571527	-	hypothetical protein	TO1509	1470051	1470407	+	Ribulose bisphosphate carboxylase small chain
TS1510	1574113	1573127	-	hypothetical protein	TO1510	1471321	1470536	-	Metal transporter, ZIP family
TS1511	1574694	1574098	-	hypothetical protein	TO1511	1472634	1471414	-	2'-O-glycosyltransferase CruG
TS1512	1575479	1574745	-	Uncharacterized protein MSMEG_1245	TO1512	1473545	1472631	-	C-1'-hydroxylase CruF
TS1513	1576671	1575688	-	Mobile element protein	TO1513	1473970	1475151	+	Domain of unknown function / gamma-glutamyl ligase (similar to F420:0 gamma-glutamyl ligase)
TS1514	1577273	1576731	-	hypothetical protein	TO1514	1475949	1476185	+	Flagellar motor switch protein FliG
TS1515	1578042	1577290	-	hypothetical protein	TO1515	1476182	1476967	+	hypothetical protein
TS1516	1578350	1578120	-	Flagellar motor switch protein FliG	TO1516	1476989	1477789	+	Type II restriction enzyme HgiDI
TS1517	1581343	1578410	-	hypothetical protein	TO1517	1477823	1478797	+	DNA-cytosine methyltransferase
TS1518	1582110	1581349	-	hypothetical protein	TO1518	1479848	1478937	-	D-alanyl-D-alanine carboxypeptidase
TS1519	1582792	1583901	+	hypothetical protein	TO1519	1481748	1479880	-	hypothetical protein
TS1520	1583916	1584965	+	hypothetical protein	TO1520	1482147	1482692	+	dTDP-4-dehydrorhamnose 3,5-epimerase
TS1521	1586018	1585044	-	ABC transporter, ATP-binding protein (cluster 13, osmolytes)	TO1521	1482689	1483618	+	dTDP-4-dehydrorhamnose reductase
TS1522	1586958	1586029	-	ABC transporter, substrate-binding protein (cluster 13, osmolytes)	TO1522	1483647	1484720	+	Glucose-1-phosphate thymidylyltransferase
TS1523	1589172	1587613	-	hypothetical protein	TO1523	1484845	1485942	+	dTDP-glucose 4,6-dehydratase
TS1524	1589767	1589513	-	hypothetical protein	TO1524	1487181	1486081	-	Probable GTPase related to EngC
TS1525	1590167	1591519	+	putative membrane protein	TO1525	1488263	1487934	-	hypothetical protein
TS1526	1591884	1591627	-	hypothetical protein	TO1526	1488696	1488941	+	Photosystem I iron-sulfur center
TS1527	1592909	1591899	-	Pyruvate dehydrogenase E1 component alpha subunit (EC 1.2.4.1)	TO1527	1489250	1489110	-	hypothetical protein
TS1528	1592926	1593051	+	hypothetical protein	TO1528	1489362	1491263	+	Glutamine--fructose-6-phosphate aminotransferase [isomerizing]
TS1529	1594112	1596520	+	Cell division protein ZipN/Ftn2/Arc6, specific for cyanobacteria and chloroplast	TO1529	1492477	1491371	-	FIG00871397: hypothetical protein
TS1530	1596709	1597785	+	Auxin efflux carrier family protein	TO1530	1493660	1492584	-	Selenophosphate-dependent tRNA 2-selenouridine synthase
TS1531	1598194	1597856	-	hypothetical protein	TO1531	1493825	1494283	+	hypothetical protein
TS1532	1599399	1598833	-	Zn-ribbon-containing, possibly RNA-binding protein and truncated derivatives	TO1532	1497526	1494416	-	Single-stranded-DNA-specific exonuclease RecJ
TS1533	1599856	1601328	+	hypothetical protein	TO1533	1497814	1498473	+	Flavin prenyltransferase UbiX
TS1534	1601377	1602471	+	Two-component system sensor histidine kinase	TO1534	1498896	1498495	-	Thioredoxin
TS1535	1602860	1602618	-	hypothetical protein	TO1535	1499865	1499095	-	Suppressor of sigma54-dependent transcription, PspA-like
TS1536	1603343	1604155	+	Teichoic acid export ATP-binding protein TagH (EC 3.6.3.40)	TO1536	1500029	1500157	+	hypothetical protein
TS1537	1604251	1606029	+	hypothetical protein	TO1537	1500342	1501250	+	hypothetical protein
TS1538	1606194	1606556	+	LSU ribosomal protein L19p	TO1538	1501626	1503512	+	Cell division-associated, ATP-dependent zinc metalloprotease FtsH
TS1539	1609610	1606818	-	hypothetical protein	TO1539	1504691	1503666	-	D-lactate dehydrogenase
TS1540	1611268	1610858	-	hypothetical protein	TO1540	1504719	1504859	+	hypothetical protein
TS1541	1613386	1611554	-	Threonyl-tRNA synthetase (EC 6.1.1.3)	TO1541	1505007	1506962	+	Prolyl oligopeptidase family protein
TS1542	1613557	1613441	-	hypothetical protein	TO1542	1507378	1508151	+	Glucose-1-phosphate cytidylyltransferase
TS1543	1613952	1613566	-	hypothetical protein	TO1543	1508282	1509502	+	L-2-hydroxyglutarate oxidase
TS1544	1614302	1613985	-	hypothetical protein	TO1544	1509629	1510651	+	UDP-glucose 4-epimerase
TS1545	1614705	1614391	-	hypothetical protein	TO1545	1510654	1511199	+	dTDP-4-dehydrorhamnose 3,5-epimerase
TS1546	1615196	1616920	+	Potassium channel protein	TO1546	1511202	1512560	+	Homoserine dehydrogenase
TS1547	1617010	1619511	+	Glycosyl transferase, group 1	TO1547	1513042	1514262	+	hypothetical protein
TS1548	1620469	1619618	-	hypothetical protein	TO1548	1514552	1514436	-	hypothetical protein
TS1549	1620753	1620547	-	hypothetical protein	TO1549	1514771	1514631	-	hypothetical protein
TS1550	1620916	1621377	+	4-hydroxybenzoyl-CoA thioesterase family active site	TO1550	1514990	1514832	-	hypothetical protein
TS1551	1621485	1622423	+	Ribokinase (EC 2.7.1.15)	TO1551	1515521	1516489	+	Nonaprenyl diphosphate synthase (geranylgeranyl-diphosphate specific)
TS1552	1622606	1623967	+	Guanine deaminase (EC 3.5.4.3)	TO1552	1517158	1516565	-	sulfite oxidase homolog
TS1553	1624837	1624523	-	hypothetical protein	TO1553	1517477	1517307	-	LSU ribosomal protein L32p @ LSU ribosomal protein L32p, zinc-independent
TS1554	1625799	1627229	+	Two-component system sensor histidine kinase	TO1554	1518748	1518158	-	hypothetical protein
TS1555	1627484	1628254	+	Aquaporin Z	TO1555	1518990	1519106	+	hypothetical protein
TS1556	1628349	1628525	+	hypothetical protein	TO1556	1519473	1519333	-	hypothetical protein
TS1557	1628737	1630029	+	hypothetical protein	TO1557	1519510	1520592	+	GDP-mannose 4,6-dehydratase
TS1558	1630982	1630071	-	hypothetical protein	TO1558	1520737	1521690	+	GDP-L-fucose synthetase
TS1559	1631595	1633034	+	Xanthine permease	TO1559	1522705	1523502	+	N-acetylmannosaminyltransferase
TS1560	1633851	1634816	+	hypothetical protein	TO1560	1524986	1523607	-	Cobyrinic acid a,c-diamide synthetase
TS1561	1635819	1634914	-	hypothetical protein	TO1561	1525790	1525065	-	Transcriptional regulator, GntR family
TS1562	1636225	1635845	-	hypothetical protein	TO1562	1526217	1525885	-	hypothetical protein
TS1563	1636477	1637217	+	hypothetical protein	TO1563	1526870	1527586	+	hypothetical protein
TS1564	1637292	1638605	+	hypothetical protein	TO1564	1527656	1528450	+	hypothetical protein
TS1565	1638823	1639791	+	hypothetical protein	TO1565	1531517	1528515	-	hypothetical protein
TS1566	1640052	1641038	+	Ribonuclease BN	TO1566	1532648	1531617	-	hypothetical protein
TS1567	1641466	1641368	-	hypothetical protein	TO1567	1533874	1532759	-	Spermidine/putrescine import ABC transporter substrate-binding protein PotD (TC 3.A.1.11.1)
TS1568	1641839	1641531	-	hypothetical protein	TO1568	1535708	1534134	-	DNA internalization-related competence protein ComEC/Rec2
TS1569	1642002	1641880	-	hypothetical protein	TO1569	1536561	1535953	-	hypothetical protein
TS1570	1642062	1642208	+	hypothetical protein	TO1570	1537480	1536620	-	Urease accessory protein UreD
TS1571	1642257	1642418	+	hypothetical protein	TO1571	1537876	1537517	-	hypothetical protein
TS1572	1642558	1643871	+	hypothetical protein	TO1572	1538982	1538122	-	hypothetical protein
TS1573	1645235	1644414	-	hypothetical protein	TO1573	1539152	1539427	+	O-succinylbenzoate synthase
TS1574	1645692	1645922	+	hypothetical protein	TO1574	1539448	1540158	+	O-succinylbenzoate synthase
TS1575	1646152	1647108	+	Guanidinobutyrase (EC 3.5.3.7)	TO1575	1540125	1541702	+	O-succinylbenzoic acid--CoA ligase
TS1576	1647325	1647699	+	hypothetical protein	TO1576	1541782	1542474	+	Two-component transcriptional response regulator, LuxR family
TS1577	1647699	1647839	+	hypothetical protein	TO1577	1542612	1542722	+	hypothetical protein
TS1578	1648067	1650418	+	ATP-dependent DNA helicase UvrD/PcrA (EC 3.6.4.12)	TO1578	1543768	1543040	-	PHP family metal-dependent phosphoesterase
TS1579	1651607	1650459	-	Hypothetical glycine rich membrane protein DUF1517	TO1579	1544403	1543900	-	hypothetical protein
TS1580	1651908	1652045	+	hypothetical protein	TO1580	1544585	1544460	-	hypothetical protein
TS1581	1652250	1653677	+	ABC transporter, substrate-binding protein (cluster 4, leucine/isoleucine/valine/benzoate)	TO1581	1544702	1547800	+	Excinuclease ABC subunit A
TS1582	1655447	1653750	-	Cell division protein FtsI [Peptidoglycan synthetase] (EC 2.4.1.129)	TO1582	1548988	1547855	-	Osmosensitive K+ channel histidine kinase KdpD
TS1583	1655719	1655573	-	hypothetical protein	TO1583	1549603	1549010	-	Potassium-transporting ATPase C chain
TS1584	1655780	1655935	+	hypothetical protein	TO1584	1549896	1549705	-	hypothetical protein
TS1585	1656893	1656189	-	hypothetical protein	TO1585	1552028	1549959	-	Potassium-transporting ATPase B chain
TS1586	1657977	1657738	-	hypothetical protein	TO1586	1553492	1552059	-	Potassium-transporting ATPase A chain
TS1587	1657976	1658665	+	hypothetical protein	TO1587	1553748	1553467	-	hypothetical protein
TS1588	1661033	1658700	-	Inner membrane protein, KefB/KefC family	TO1588	1553975	1555069	+	Two-component system sensor histidine kinase
TS1589	1661222	1661335	+	hypothetical protein	TO1589	1555111	1555770	+	two-component response regulator
TS1590	1661345	1662262	+	Membrane proteins related to metalloendopeptidases	TO1590	1556104	1555817	-	hypothetical protein
TS1591	1662996	1664309	+	hypothetical protein	TO1591	1557847	1556375	-	Cysteinyl-tRNA synthetase
TS1592	1664510	1666813	+	hypothetical protein	TO1592	1558015	1558398	+	COG2363
TS1593	1668501	1666855	-	beta-N-acetylglucosaminidase (EC 3.2.1.52)	TO1593	1558753	1558418	-	hypothetical protein
TS1594	1669107	1668523	-	Ribosome-binding factor A	TO1594	1559645	1558878	-	Imidazole glycerol phosphate synthase cyclase subunit
TS1595	1669405	1669211	-	Expressed protein ssl1417, possibly involved in photorespiration	TO1595	1559837	1560031	+	Ssr2998 protein
TS1596	1669457	1670332	+	DNA adenine methylase (EC 2.1.1.72)	TO1596	1560040	1561137	+	anion-transporting ATPase
TS1597	1671042	1670557	-	hypothetical protein	TO1597	1561318	1561190	-	hypothetical protein
TS1598	1672959	1671784	-	Molybdopterin-synthase adenylyltransferase (EC 2.7.7.80)	TO1598	1561491	1561312	-	hypothetical protein
TS1599	1673485	1673721	+	hypothetical protein	TO1599	1561715	1561879	+	hypothetical protein
TS1600	1674092	1673718	-	hypothetical protein	TO1600	1562009	1562308	+	hypothetical protein
TS1601	1674807	1674319	-	Mov34/MPN/PAD-1 family protease	TO1601	1562327	1562458	+	hypothetical protein
TS1602	1675194	1674883	-	Transposase	TO1602	1562944	1562663	-	hypothetical protein
TS1603	1675697	1675260	-	Mobile element protein	TO1603	1563793	1563146	-	hypothetical protein
TS1604	1677189	1675876	-	hypothetical protein	TO1604	1564899	1563790	-	hypothetical protein
TS1605	1678068	1677496	-	hypothetical protein	TO1605	1565417	1565163	-	hypothetical protein
TS1606	1679242	1678187	-	Permease of the drug/metabolite transporter (DMT) superfamily	TO1606	1565797	1565495	-	hypothetical protein
TS1607	1679337	1679522	+	hypothetical protein	TO1607	1566018	1565788	-	hypothetical protein
TS1608	1679758	1679940	+	UPF0337 protein SCO0678	TO1608	1566812	1566072	-	hypothetical protein
TS1609	1680226	1680669	+	hypothetical protein	TO1609	1567047	1567724	+	Transcriptional regulator, AcrR family
TS1610	1680743	1681309	+	hypothetical protein	TO1610	1569466	1567778	-	Bipolar DNA helicase HerA
TS1611	1681770	1682270	+	hypothetical protein	TO1611	1569838	1569975	+	hypothetical protein
TS1612	1682291	1682656	+	hypothetical protein	TO1612	1570140	1572323	+	Two-component system sensor histidine kinase
TS1613	1682741	1684054	+	hypothetical protein	TO1613	1572463	1573032	+	hypothetical protein
TS1614	1684225	1684917	+	hypothetical protein	TO1614	1573689	1573090	-	hypothetical protein
TS1615	1684963	1685115	+	hypothetical protein	TO1615	1574081	1573803	-	hypothetical protein
TS1616	1686413	1685316	-	anion-transporting ATPase	TO1616	1574526	1574095	-	hypothetical protein
TS1617	1686616	1686422	-	Ssr2998 protein	TO1617	1574576	1574731	+	hypothetical protein
TS1618	1686816	1687583	+	Imidazole glycerol phosphate synthase cyclase subunit	TO1618	1574821	1575315	+	FIG00569409: hypothetical protein
TS1619	1687774	1688109	+	hypothetical protein	TO1619	1575771	1577348	+	Hypothetical with similarity to BchE, but NOT Mg-protoporphyrin monomethyl ester cyclase (anaerobic)
TS1620	1688514	1688137	-	COG2363	TO1620	1578233	1577490	-	IMP dehydrogenase/GMP reductase
TS1621	1688732	1688610	-	hypothetical protein	TO1621	1578978	1578331	-	hypothetical protein
TS1622	1688773	1690245	+	Cysteinyl-tRNA synthetase (EC 6.1.1.16)	TO1622	1579252	1579133	-	hypothetical protein
TS1623	1690341	1690706	+	hypothetical protein	TO1623	1579609	1579977	+	hypothetical protein
TS1624	1691002	1690769	-	hypothetical protein	TO1624	1580635	1580090	-	hypothetical protein
TS1625	1691095	1691289	+	Osmosensitive K+ channel histidine kinase KdpD	TO1625	1580843	1582015	+	hypothetical protein
TS1626	1694496	1691374	-	Excinuclease ABC subunit A	TO1626	1582204	1582419	+	hypothetical protein
TS1627	1694841	1695569	+	PHP family metal-dependent phosphoesterase	TO1627	1583113	1582481	-	Flavodoxin reductases (ferredoxin-NADPH reductases) family 1
TS1628	1696001	1695891	-	hypothetical protein	TO1628	1584533	1583400	-	Nicotinate-nucleotide--dimethylbenzimidazole phosphoribosyltransferase
TS1629	1696831	1696139	-	Two-component transcriptional response regulator, LuxR family	TO1629	1585348	1584554	-	RecB family exonuclease
TS1630	1698356	1696911	-	O-succinylbenzoic acid--CoA ligase (EC 6.2.1.26)	TO1630	1585495	1586400	+	Permease of the drug/metabolite transporter (DMT) superfamily
TS1631	1699459	1698455	-	O-succinylbenzoate synthase (EC 4.2.1.113)	TO1631	1586397	1587005	+	Acyl carrier protein phosphodiesterase
TS1632	1699616	1700497	+	hypothetical protein	TO1632	1589283	1586977	-	Transcription accessory protein (S1 RNA-binding domain)
TS1633	1700764	1701123	+	hypothetical protein	TO1633	1589594	1590964	+	N-acetylglucosamine-1-phosphate uridyltransferase / Glucosamine-1-phosphate N-acetyltransferase
TS1634	1701152	1702009	+	Urease accessory protein UreD	TO1634	1591103	1590966	-	hypothetical protein
TS1635	1702101	1704494	+	hypothetical protein	TO1635	1591126	1592781	+	hypothetical protein
TS1636	1704754	1705869	+	Spermidine/putrescine import ABC transporter substrate-binding protein PotD (TC 3.A.1.11.1)	TO1636	1592903	1592787	-	hypothetical protein
TS1637	1705967	1706998	+	hypothetical protein	TO1637	1594338	1592926	-	tRNA-5-carboxymethylaminomethyl-2-thiouridine(34) synthesis protein MnmE
TS1638	1707099	1710245	+	hypothetical protein	TO1638	1594799	1594434	-	Serine/threonine protein kinase PrkC, regulator of stationary phase
TS1639	1710442	1711755	+	hypothetical protein	TO1639	1595817	1594852	-	Mobile element protein
TS1640	1712366	1711977	-	hypothetical protein	TO1640	1596899	1596033	-	hypothetical protein
TS1641	1713400	1712477	-	NAD kinase (EC 2.7.1.23)	TO1641	1597453	1596983	-	hypothetical protein
TS1642	1713726	1713421	-	NAD(P)H-plastoquinone oxidoreductase chain 4L, NdhE	TO1642	1598654	1597425	-	putative membrane protein
TS1643	1714392	1713787	-	NAD(P)H-plastoquinone oxidoreductase chain 6, NdhG	TO1643	1599026	1599289	+	Glutaredoxin 3 (Grx1)
TS1644	1715102	1714497	-	NAD(P)H-plastoquinone oxidoreductase subunit I, NdhI	TO1644	1599432	1600406	+	Glutathione synthetase
TS1645	1716272	1715154	-	NAD(P)H-plastoquinone oxidoreductase chain 1, NdhA	TO1645	1600661	1601755	+	Hydroxymethylpyrimidine ABC transporter, substrate-binding component
TS1646	1716574	1717230	+	hypothetical protein	TO1646	1601882	1602319	+	ABC-type nitrate/sulfonate/bicarbonate transport system, ATPase component
TS1647	1717466	1718650	+	Alkaline phosphatase (EC 3.1.3.1)	TO1647	1602289	1602690	+	Hydroxymethylpyrimidine ABC transporter, ATP-binding protein
TS1648	1718634	1719608	+	GTP-binding protein Era	TO1648	1602738	1603622	+	Hydroxymethylpyrimidine ABC transporter, transmembrane component
TS1649	1720323	1719820	-	hypothetical protein	TO1649	1604069	1603782	-	hypothetical protein
TS1650	1720450	1721595	+	Holliday junction ATP-dependent DNA helicase RuvB (EC 3.6.4.12)	TO1650	1604322	1605743	+	Cytosine deaminase
TS1651	1721795	1721616	-	hypothetical protein	TO1651	1605972	1607000	+	putative oxygenase
TS1652	1722008	1723159	+	UDP-sulfoquinovose synthase (EC 3.13.1.1)	TO1652	1608684	1607032	-	2-oxoglutarate decarboxylase
TS1653	1723296	1724426	+	Glycosyltransferase	TO1653	1610147	1608756	-	Succinate-semialdehyde dehydrogenase [NAD] ; Succinate-semialdehyde dehydrogenase [NADP+]
TS1654	1724618	1725694	+	hypothetical protein	TO1654	1610328	1610206	-	hypothetical protein
TS1655	1726529	1725672	-	hypothetical protein	TO1655	1610601	1611527	+	RuBisCO operon transcriptional regulator CbbR
TS1656	1726799	1726966	+	hypothetical protein	TO1656	1611710	1612573	+	Methenyltetrahydrofolate cyclohydrolase / Methylenetetrahydrofolate dehydrogenase (NADP+)
TS1657	1726963	1727412	+	hypothetical protein	TO1657	1612570	1612689	+	hypothetical protein
TS1658	1727448	1727978	+	hypothetical protein	TO1658	1612832	1613731	+	(2E,6E)-farnesyl diphosphate synthase
TS1659	1728046	1728255	+	hypothetical protein	TO1659	1613745	1614197	+	Uncharacterized membrane protein YuiD
TS1660	1728255	1729580	+	hypothetical protein	TO1660	1614986	1614276	-	hypothetical protein
TS1661	1729735	1730439	+	hypothetical protein	TO1661	1615121	1615768	+	Glutathione S-transferase
TS1662	1730591	1731994	+	3-isopropylmalate dehydratase large subunit (EC 4.2.1.33)	TO1662	1616022	1616759	+	hypothetical protein
TS1663	1732019	1732210	+	hypothetical protein	TO1663	1616887	1617372	+	Putative iron-sulfur cluster assembly scaffold protein for SUF system, SufE2
TS1664	1732197	1732586	+	Death on curing protein, Doc toxin	TO1664	1617480	1617626	+	hypothetical protein
TS1665	1732592	1733413	+	Oxidoreductase, short-chain dehydrogenase/reductase family	TO1665	1617637	1617750	+	hypothetical protein
TS1666	1734215	1733424	-	hypothetical protein	TO1666	1619162	1617747	-	FIG00874000: hypothetical protein
TS1667	1734350	1734946	+	3-isopropylmalate dehydratase small subunit (EC 4.2.1.33)	TO1667	1619938	1619702	-	hypothetical protein
TS1668	1735654	1735475	-	hypothetical protein	TO1668	1620099	1620686	+	fibrillin
TS1669	1736681	1735836	-	Prolipoprotein diacylglyceryl transferase	TO1669	1620731	1621543	+	hypothetical protein
TS1670	1737878	1737141	-	hypothetical protein	TO1670	1621763	1622137	+	hypothetical protein
TS1671	1738180	1738332	+	hypothetical protein	TO1671	1624559	1622118	-	hypothetical protein
TS1672	1740563	1739694	-	Fatty acid desaturase (EC 1.14.19.1); Delta-9 fatty acid desaturase (EC 1.14.19.1)	TO1672	1624592	1624744	+	hypothetical protein
TS1673	1740832	1741542	+	Transcriptional regulator, AcrR family	TO1673	1624741	1625613	+	Transcription regulator [contains diacylglycerol kinase catalytic domain]
TS1674	1742167	1741646	-	hypothetical protein	TO1674	1625828	1626523	+	hypothetical protein
TS1675	1742612	1743826	+	SpoIID protein homolog	TO1675	1628816	1626741	-	hypothetical protein
TS1676	1744887	1743913	-	Aspartoacylase (EC 3.5.1.15)	TO1676	1629214	1628930	-	hypothetical protein
TS1677	1745378	1745602	+	hypothetical protein	TO1677	1629992	1629402	-	hypothetical protein
TS1678	1745803	1746147	+	Uncharacterized protein Npun_F3789	TO1678	1630432	1630211	-	hypothetical protein
TS1679	1746927	1746208	-	Signal peptidase I (EC 3.4.21.89)	TO1679	1630585	1630728	+	hypothetical protein
TS1680	1747736	1746969	-	hypothetical protein	TO1680	1630786	1634385	+	High-affinity carbon uptake protein Hat/HatR
TS1681	1751606	1748085	-	RND efflux system, inner membrane transporter	TO1681	1634372	1636609	+	Replication-associated recombination protein RarA
TS1682	1753148	1751781	-	hypothetical protein	TO1682	1637292	1636606	-	Biopolymer transport protein ExbD/TolR
TS1683	1753271	1753441	+	hypothetical protein	TO1683	1638080	1637367	-	Ferric siderophore transport system, biopolymer transport protein ExbB
TS1684	1754500	1753610	-	FIG00031715: Predicted metal-dependent phosphoesterases (PHP family)	TO1684	1638636	1640180	+	hypothetical protein
TS1685	1756004	1754529	-	Cytosol aminopeptidase PepA (EC 3.4.11.1)	TO1685	1640908	1640297	-	hypothetical protein
TS1686	1757139	1756150	-	hypothetical protein	TO1686	1641177	1641446	+	hypothetical protein
TS1687	1757359	1757216	-	hypothetical protein	TO1687	1641492	1641683	+	hypothetical protein
TS1688	1758390	1757365	-	tRNA dimethylallyltransferase (EC 2.5.1.75)	TO1688	1641787	1642089	+	SSU ribosomal protein S14p (S29e) @ SSU ribosomal protein S14p (S29e), zinc-independent
TS1689	1758956	1760893	+	DNA gyrase subunit B (EC 5.99.1.3)	TO1689	1642091	1642213	+	hypothetical protein
TS1690	1761103	1761300	+	hypothetical protein	TO1690	1642473	1642862	+	hypothetical protein
TS1691	1761564	1762151	+	hypothetical protein	TO1691	1643335	1642859	-	hypothetical protein
TS1692	1763375	1762203	-	Glycosyltransferase	TO1692	1643517	1643960	+	hypothetical protein
TS1693	1764352	1763372	-	Selenophosphate synthetase-related protein MJ0640	TO1693	1646261	1644132	-	hypothetical protein
TS1694	1764884	1764357	-	Histone acetyltransferase HPA2 and related acetyltransferases	TO1694	1646429	1646590	+	hypothetical protein
TS1695	1766078	1765008	-	Biotin synthase-related enzyme	TO1695	1646889	1647479	+	hypothetical protein
TS1696	1767096	1766038	-	Nitrilase (EC 3.5.5.7)	TO1696	1647573	1648292	+	hypothetical protein
TS1697	1767199	1767381	+	hypothetical protein	TO1697	1648317	1649003	+	5'-nucleotidase SurE
TS1698	1768041	1767559	-	hypothetical protein	TO1698	1649245	1650921	+	hypothetical protein
TS1699	1769876	1768572	-	Putative monooxygenase	TO1699	1651139	1651378	+	hypothetical protein
TS1700	1770071	1769928	-	hypothetical protein	TO1700	1651550	1651386	-	hypothetical protein
TS1701	1770383	1773379	+	Proline dehydrogenase (EC 1.5.5.2) / Delta-1-pyrroline-5-carboxylate dehydrogenase (EC 1.2.1.88)	TO1701	1651549	1652526	+	Uncharacterized inner membrane protein RarD
TS1702	1773585	1773809	+	hypothetical protein	TO1702	1652513	1652800	+	hypothetical protein
TS1703	1775146	1773977	-	hypothetical protein	TO1703	1652830	1653114	+	hypothetical protein
TS1704	1775297	1776862	+	ATP-dependent DNA helicase RecQ	TO1704	1653196	1654704	+	hypothetical protein
TS1705	1777769	1776885	-	Glycyl-tRNA synthetase alpha chain (EC 6.1.1.14)	TO1705	1655242	1654715	-	hypothetical protein
TS1706	1778017	1778487	+	LSU ribosomal protein L9p	TO1706	1656004	1655456	-	N5-carboxyaminoimidazole ribonucleotide mutase
TS1707	1778857	1781478	+	Replicative DNA helicase (DnaB) (EC 3.6.4.12)	TO1707	1656363	1656052	-	hypothetical protein
TS1708	1781562	1782203	+	hypothetical protein	TO1708	1656654	1657742	+	Chorismate synthase
TS1709	1782203	1783687	+	transposase, IS605 family, OrfB	TO1709	1657752	1658192	+	MutT/Nudix family protein
TS1710	1783820	1784272	+	hypothetical protein	TO1710	1658361	1660022	+	1,4-alpha-glucan branching enzyme
TS1711	1784385	1784987	+	hypothetical protein	TO1711	1661069	1660026	-	Aspartate carbamoyltransferase
TS1712	1785199	1786911	+	Bis-ABC ATPase YheS	TO1712	1661227	1661877	+	hypothetical protein
TS1713	1787114	1787248	+	hypothetical protein	TO1713	1661999	1662643	+	hypothetical protein
TS1714	1787689	1789287	+	2,3-bisphosphoglycerate-independent phosphoglycerate mutase (EC 5.4.2.12)	TO1714	1662663	1663100	+	mutator protein
TS1715	1789518	1789748	+	Protein translocase membrane subunit SecG	TO1715	1663132	1663974	+	protein of unknown function DUF45
TS1716	1790063	1791718	+	hypothetical protein	TO1716	1664185	1663997	-	hypothetical protein
TS1717	1793244	1791724	-	Glycerol-3-phosphate ABC transporter, ATP-binding protein UgpC (TC 3.A.1.1.3)	TO1717	1664227	1664769	+	Ribonucleotide reductase transcriptional regulator NrdR
TS1718	1793346	1793993	+	Imidazole glycerol phosphate synthase amidotransferase subunit HisH	TO1718	1665174	1666139	+	SSU ribosomal protein S1p
TS1719	1794084	1794662	+	16S rRNA (guanine(966)-N(2))-methyltransferase (EC 2.1.1.171)	TO1719	1666319	1667050	+	Haloacid dehalogenase/epoxide hydrolase family
TS1720	1795156	1795043	-	Cytochrome b6-f complex subunit V (PetG)	TO1720	1668406	1667147	-	hypothetical protein
TS1721	1795201	1795866	+	Cytochrome c, class I	TO1721	1668737	1668609	-	hypothetical protein
TS1722	1796633	1795917	-	Two-component transcriptional response regulator sll0649, OmpR family	TO1722	1668972	1669157	+	hypothetical protein
TS1723	1796839	1798809	+	hypothetical protein	TO1723	1669279	1669449	+	hypothetical protein
TS1724	1798824	1799630	+	Histidinol-phosphatase [alternative form] (EC 3.1.3.15)	TO1724	1669905	1671707	+	Polyribonucleotide nucleotidyltransferase
TS1725	1801096	1799714	-	UDP-N-acetylglucosamine 1-carboxyvinyltransferase (EC 2.5.1.7)	TO1725	1673108	1671834	-	hypothetical protein
TS1726	1801706	1801581	-	hypothetical protein	TO1726	1674070	1673213	-	Dienelactone hydrolase family protein
TS1727	1801803	1802642	+	Uncharacterized RNA methyltransferase YsgA	TO1727	1674935	1674180	-	Two-component transcriptional response regulator, LuxR family
TS1728	1803379	1804812	+	Dihydrolipoamide dehydrogenase of pyruvate dehydrogenase complex (EC 1.8.1.4) / Dihydrolipoamide dehydrogenase (EC 1.8.1.4)	TO1728	1675715	1677640	+	hypothetical protein
TS1729	1804938	1805822	+	Indole-3-glycerol phosphate synthase (EC 4.1.1.48)	TO1729	1678293	1678409	+	hypothetical protein
TS1730	1806108	1806362	+	hypothetical protein	TO1730	1678827	1679264	+	Two-component transcriptional response regulator, LuxR family
TS1731	1806510	1806388	-	hypothetical protein	TO1731	1679372	1680559	+	Two-component system sensor histidine kinase/response regulator hybrid
TS1732	1807160	1808536	+	hypothetical protein	TO1732	1681292	1680588	-	N-acetylmannosamine-6-phosphate 2-epimerase
TS1733	1808592	1808990	+	Permease of the drug/metabolite transporter (DMT) superfamily	TO1733	1682723	1681347	-	HlyD family secretion protein
TS1734	1809182	1809042	-	hypothetical protein	TO1734	1684566	1682785	-	Pyruvate kinase / Phosphohistidine swiveling domain
TS1735	1809395	1809183	-	Transposase	TO1735	1687812	1685020	-	hypothetical protein
TS1736	1810246	1809653	-	Molybdenum cofactor guanylyltransferase (EC 2.7.7.77)	TO1736	1688043	1688225	+	hypothetical protein
TS1737	1812849	1810264	-	hypothetical protein	TO1737	1688510	1688394	-	Photosystem II protein PsbI
TS1738	1818116	1812852	-	hypothetical protein	TO1738	1688509	1688712	+	hypothetical protein
TS1739	1818601	1818233	-	hypothetical protein	TO1739	1688807	1693684	+	hypothetical protein
TS1740	1818750	1819598	+	hypothetical protein	TO1740	1695067	1693709	-	Xaa-Pro aminopeptidase
TS1741	1819988	1821826	+	Cell division-associated, ATP-dependent zinc metalloprotease FtsH	TO1741	1695573	1695142	-	hypothetical protein
TS1742	1823260	1821947	-	Lipid-A-disaccharide synthase (EC 2.4.1.182)	TO1742	1696071	1695952	-	hypothetical protein
TS1743	1823663	1823980	+	hypothetical protein	TO1743	1696371	1698065	+	Bipolar DNA helicase HerA
TS1744	1824234	1824043	-	hypothetical protein	TO1744	1698743	1698054	-	hypothetical protein
TS1745	1824301	1826004	+	Uncharacterized protein sll1770	TO1745	1699681	1700664	+	Cyanobacteria-specific RpoD-like sigma factor, type-3 @ Group 2 RNA polymerase sigma factor
TS1746	1826144	1826902	+	Protein phosphatase 2C-like	TO1746	1701002	1701127	+	hypothetical protein
TS1747	1827711	1827830	+	hypothetical protein	TO1747	1701311	1701871	+	hypothetical protein
TS1748	1828159	1828326	+	hypothetical protein	TO1748	1703159	1701939	-	Possible pyrimidine-degrading protein DUF1688
TS1749	1828330	1830504	+	Two-component system sensor histidine kinase	TO1749	1703303	1704208	+	Agmatinase
TS1750	1830613	1832262	+	hypothetical protein	TO1750	1704216	1704908	+	Phosphoribosylglycinamide formyltransferase
TS1751	1833934	1832621	-	hypothetical protein	TO1751	1706107	1704986	-	Ferric iron ABC transporter, ATP-binding protein
TS1752	1834703	1834203	-	hypothetical protein	TO1752	1706232	1707587	+	Ferric iron ABC transporter, permease protein
TS1753	1840139	1834848	-	Signal transduction histidine kinase CheA	TO1753	1707578	1707934	+	Ferric iron ABC transporter, permease protein
TS1754	1843208	1840302	-	Methyl-accepting chemotaxis protein	TO1754	1708292	1709374	+	GDP-mannose 4,6-dehydratase
TS1755	1843827	1843297	-	Positive regulator of CheA protein activity (CheW)	TO1755	1709540	1710481	+	GDP-L-fucose synthetase
TS1756	1844228	1843863	-	Two-component transcriptional response regulator, LuxR family	TO1756	1710672	1711505	+	hypothetical protein
TS1757	1845801	1844488	-	Response regulator receiver protein	TO1757	1712409	1711588	-	Thioredoxin
TS1758	1845828	1846049	+	hypothetical protein	TO1758	1712483	1713211	+	Flavin reductase
TS1759	1846941	1848701	+	hypothetical protein	TO1759	1713652	1715601	+	hypothetical protein
TS1760	1849705	1848851	-	hypothetical protein	TO1760	1717375	1715627	-	ABC transporter, substrate-binding protein (cluster 5, nickel/peptides/opines)
TS1761	1850077	1851762	+	Dihydroxy-acid dehydratase (EC 4.2.1.9)	TO1761	1719048	1717474	-	Hypothetical with similarity to BchE, but NOT Mg-protoporphyrin monomethyl ester cyclase (anaerobic)
TS1762	1852459	1851914	-	hypothetical protein	TO1762	1720192	1719350	-	Bicarbonate ABC transporter, ATP-binding protein
TS1763	1852956	1853381	+	Transcriptional regulator, MecI family	TO1763	1722298	1720295	-	Bicarbonate ABC transporter, ATP-binding protein / Bicarbonate ABC transporter, substrate-binding protein
TS1764	1853372	1854226	+	hypothetical protein	TO1764	1723285	1722443	-	Bicarbonate ABC transporter, permease protein
TS1765	1855472	1854354	-	Primosomal protein N' (replication factor Y) - superfamily II helicase	TO1765	1725079	1723718	-	Bicarbonate ABC transporter, substrate-binding protein
TS1766	1856737	1855619	-	hypothetical protein	TO1766	1725396	1725256	-	hypothetical protein
TS1767	1857532	1858008	+	hypothetical protein	TO1767	1725574	1726473	+	tRNA pseudouridine(55) synthase
TS1768	1858668	1858027	-	ABC transporter, permease protein (cluster 13, osmolytes)	TO1768	1727183	1726479	-	short-chain dehydrogenase/reductase family
TS1769	1859427	1858672	-	Chromosome (plasmid) partitioning protein ParA	TO1769	1727817	1727275	-	hypothetical protein
TS1770	1859559	1859672	+	hypothetical protein	TO1770	1728238	1727849	-	FIG00874227: hypothetical protein
TS1771	1860046	1859864	-	SSU ribosomal protein S21p	TO1771	1728918	1728730	-	hypothetical protein
TS1772	1860364	1860242	-	hypothetical protein	TO1772	1729035	1729949	+	hypothetical protein
TS1773	1860823	1860509	-	RNA-binding protein	TO1773	1730441	1730007	-	hypothetical protein
TS1774	1861107	1862603	+	Selenoprotein O and cysteine-containing homologs	TO1774	1732117	1730606	-	ATPase of the AAA+ family protein associated with FIG137771 hypothetical protein
TS1775	1863064	1864950	+	Acetolactate synthase large subunit (EC 2.2.1.6)	TO1775	1732668	1732153	-	FIG01269488: protein, clustered with ribosomal protein L32p
TS1776	1866632	1865223	-	hypothetical protein	TO1776	1733312	1732824	-	RNA-binding protein Jag
TS1777	1866860	1867603	+	Sucrose-phosphate phosphatase	TO1777	1734458	1733316	-	Inner membrane protein translocase and chaperone YidC, short form OxaI-like
TS1778	1868244	1867657	-	hypothetical protein	TO1778	1735183	1734800	-	FIG137771: hypothetical protein
TS1779	1868883	1868290	-	hypothetical protein	TO1779	1735532	1735155	-	Ribonuclease P protein component
TS1780	1868977	1869111	+	hypothetical protein	TO1780	1735578	1735883	+	hypothetical protein
TS1781	1869149	1870483	+	hypothetical protein	TO1781	1737672	1736230	-	hypothetical protein
TS1782	1871401	1870586	-	hypothetical protein	TO1782	1738335	1739522	+	Glycosyl transferase, family 2?
TS1783	1871753	1872862	+	Glycosyltransferase	TO1783	1740735	1739533	-	hypothetical protein
TS1784	1872908	1874350	+	Undecaprenyl-phosphate galactosephosphotransferase (EC 2.7.8.6)	TO1784	1740782	1740934	+	hypothetical protein
TS1785	1874352	1875746	+	hypothetical protein	TO1785	1742199	1741057	-	Carbamoyl-phosphate synthase small chain
TS1786	1876001	1875765	-	hypothetical protein	TO1786	1742276	1742428	+	hypothetical protein
TS1787	1878711	1876123	-	Aconitate hydratase 2 (EC 4.2.1.3)	TO1787	1742695	1742417	-	hypothetical protein
TS1788	1878836	1878714	-	hypothetical protein	TO1788	1744316	1742904	-	Glucose-6-phosphate isomerase
TS1789	1879129	1878923	-	Uncharacterized S4 RNA-binding-domain protein YbcJ	TO1789	1745416	1744439	-	hypothetical protein
TS1790	1879376	1879798	+	hypothetical protein	TO1790	1746488	1745376	-	Glycosyltransferase
TS1791	1884624	1879972	-	Ferredoxin-dependent glutamate synthase (EC 1.4.7.1)	TO1791	1746604	1746485	-	hypothetical protein
TS1792	1885879	1885268	-	Small-conductance mechanosensitive channel	TO1792	1747474	1746614	-	hypothetical protein
TS1793	1886323	1886481	+	hypothetical protein	TO1793	1748615	1747644	-	Glycosyltransferase PglI
TS1794	1886532	1887164	+	hypothetical protein	TO1794	1750508	1748682	-	Efflux ABC transporter, permease/ATP-binding protein
TS1795	1887415	1888293	+	hypothetical protein	TO1795	1752827	1750581	-	hypothetical protein
TS1796	1888471	1889082	+	hypothetical protein	TO1796	1754126	1753005	-	Glycosyltransferase
TS1797	1889388	1890641	+	Cysteine desulfurase (EC 2.8.1.7)	TO1797	1757736	1755016	-	hypothetical protein
TS1798	1890710	1891003	+	Pyruvate dehydrogenase complex, dehydrogenase (E1) component	TO1798	1758731	1759732	+	Coproporphyrinogen III oxidase, aerobic
TS1799	1891400	1891185	-	hypothetical protein	TO1799	1760400	1759729	-	hypothetical protein
TS1800	1891456	1892607	+	hypothetical protein	TO1800	1760627	1760436	-	DNA-directed RNA polymerase omega subunit
TS1801	1892763	1892948	+	hypothetical protein	TO1801	1760748	1760882	+	hypothetical protein
TS1802	1893199	1894215	+	Phosphate ABC transporter, substrate-binding protein PstS (TC 3.A.1.7.1)	TO1802	1760953	1761090	+	Photosystem II protein PsbK
TS1803	1894471	1895343	+	hypothetical protein	TO1803	1761379	1762293	+	Efflux ABC transporter, ATP-binding protein
TS1804	1897558	1896377	-	Citrate synthase (si) (EC 2.3.3.1)	TO1804	1762772	1762885	+	hypothetical protein
TS1805	1898526	1897729	-	hypothetical protein	TO1805	1762972	1764159	+	Aminotransferase, DegT/DnrJ/EryC1/StrS family
TS1806	1899021	1900421	+	hypothetical protein	TO1806	1764308	1765261	+	hypothetical protein
TS1807	1901048	1900515	-	hypothetical protein	TO1807	1765273	1766004	+	hypothetical protein
TS1808	1902448	1901240	-	4-hydroxy-3-methylbut-2-enyl diphosphate reductase (EC 1.17.7.4)	TO1808	1766086	1767297	+	hypothetical protein
TS1809	1903062	1902607	-	hypothetical protein	TO1809	1767448	1769676	+	Tyrosine-protein kinase
TS1810	1904463	1903165	-	Anhydro-N-acetylmuramic acid kinase (EC 2.7.1.170)	TO1810	1769767	1770315	+	hypothetical protein
TS1811	1905213	1904518	-	KtrAB potassium uptake system, peripheral membrane component KtrA	TO1811	1770384	1771076	+	hypothetical protein
TS1812	1906632	1905295	-	KtrAB potassium uptake system, integral membrane component KtrB	TO1812	1772078	1771203	-	Spermidine/putrescine import ABC transporter permease protein PotB (TC 3.A.1.11.1)
TS1813	1906752	1907597	+	gamma-tocopherol methyltransferase (EC 2.1.1.95) @ delta-tocopherol methyltransferase (EC 2.1.1.95)	TO1813	1772931	1772092	-	hypothetical protein
TS1814	1909755	1907683	-	Protease II (EC 3.4.21.83)	TO1814	1773618	1774034	+	Pterin-4-alpha-carbinolamine dehydratase
TS1815	1909988	1909752	-	hypothetical protein	TO1815	1775408	1774083	-	hypothetical protein
TS1816	1910047	1911042	+	hypothetical protein	TO1816	1775879	1778071	+	hypothetical protein
TS1817	1911336	1914131	+	hypothetical protein	TO1817	1779287	1778160	-	Geranylgeranyl/isoprenyl reductase
TS1818	1915558	1914245	-	hypothetical protein	TO1818	1779993	1779445	-	Ribosome recycling factor
TS1819	1916008	1916784	+	Glucosamine-6-phosphate deaminase (EC 3.5.99.6)	TO1819	1780708	1779980	-	Uridylate kinase
TS1820	1916975	1917313	+	FIG00872702: hypothetical protein	TO1820	1780975	1781466	+	Glutathione peroxidase /Thioredoxin peroxidase
TS1821	1918205	1917333	-	Glutathione S-transferase	TO1821	1782106	1781555	-	Alkyl hydroperoxide reductase and/or thiol-specific antioxidant family (AhpC/TSA) protein
TS1822	1918569	1918697	+	hypothetical protein	TO1822	1782356	1783150	+	glutathione S-transferase-like
TS1823	1919570	1918716	-	hypothetical protein	TO1823	1783395	1784624	+	(E)-4-hydroxy-3-methylbut-2-enyl-diphosphate synthase (ferredoxin)
TS1824	1920478	1921347	+	hypothetical protein	TO1824	1784867	1786156	+	Carboxyl-terminal protease
TS1825	1921351	1922877	+	Lysine decarboxylase (EC 4.1.1.18)	TO1825	1786466	1786221	-	Asr2499 protein
TS1826	1925910	1922833	-	Circadian input kinase A	TO1826	1786824	1786672	-	hypothetical protein
TS1827	1927413	1926151	-	SAM-dependent methyltransferase, MidA	TO1827	1788013	1787000	-	Phospho-N-acetylmuramoyl-pentapeptide-transferase
TS1828	1927698	1927841	+	CAB/ELIP/HLIP family protein	TO1828	1788091	1788294	+	hypothetical protein
TS1829	1928039	1927905	-	hypothetical protein	TO1829	1788623	1788498	-	hypothetical protein
TS1830	1928153	1928932	+	Pantothenate kinase type III, CoaX-like (EC 2.7.1.33)	TO1830	1788679	1790523	+	hypothetical protein
TS1831	1929242	1930129	+	Possible alpha/beta hydrolase superfamily, slr1917 homolog	TO1831	1790581	1791606	+	Oligopeptide ABC transporter, permease protein OppB (TC 3.A.1.5.1)
TS1832	1931161	1930172	-	Heme O synthase, protoheme IX farnesyltransferase, COX10-CtaB	TO1832	1791865	1792638	+	Uroporphyrinogen-III methyltransferase
TS1833	1932383	1931382	-	Heme A synthase, cytochrome oxidase biogenesis protein Cox15-CtaA	TO1833	1792877	1792623	-	COG1355, Predicted dioxygenase
TS1834	1932703	1933521	+	ATP-utilizing enzyme of the PP-loop superfamily	TO1834	1793612	1793130	-	Photosystem I subunit XI (PsaL)
TS1835	1933686	1934762	+	Mg protoporphyrin IX monomethyl ester oxidative cyclase (aerobic) (EC 1.14.13.81)	TO1835	1793817	1793713	-	photosystem I subunit VIII (PsaI)
TS1836	1934941	1935063	+	hypothetical protein	TO1836	1794188	1796806	+	hypothetical protein
TS1837	1935106	1935450	+	NAD(P)H-plastoquinone oxidoreductase subunit M, NdhM	TO1837	1797544	1796879	-	hypothetical protein
TS1838	1935685	1938279	+	Serine/threonine protein phosphatase (EC 3.1.3.16)	TO1838	1797682	1797951	+	hypothetical protein
TS1839	1938643	1940259	+	FHA-domain-containing protein	TO1839	1798893	1798087	-	Carbonic anhydrase, beta class
TS1840	1940511	1941131	+	hypothetical protein	TO1840	1799501	1798914	-	hypothetical protein
TS1841	1942628	1941243	-	FHA-domain-containing protein	TO1841	1800837	1799671	-	hypothetical protein
TS1842	1942822	1942625	-	Ssr2611 protein	TO1842	1800967	1801131	+	hypothetical protein
TS1843	1943446	1942871	-	Peptide deformylase (EC 3.5.1.88)	TO1843	1801196	1803004	+	COG1404: Subtilisin-like serine proteases
TS1844	1944017	1944205	+	hypothetical protein	TO1844	1803160	1804221	+	S-methyl-5-thioribose-1-phosphate isomerase
TS1845	1944952	1944323	-	Peptidyl-tRNA hydrolase (EC 3.1.1.29)	TO1845	1804690	1804319	-	Photosystem II 13 kDa protein Psb28 (PsbW)
TS1846	1945279	1944956	-	hypothetical protein	TO1846	1805483	1805031	-	hypothetical protein
TS1847	1945890	1947128	+	hypothetical protein	TO1847	1805930	1805526	-	4Fe-4S ferredoxin, iron-sulfur binding
TS1848	1948812	1947394	-	Isocitrate dehydrogenase [NADP] (EC 1.1.1.42)	TO1848	1806485	1805967	-	Xanthine-guanine phosphoribosyltransferase
TS1849	1949404	1950072	+	Two-component transcriptional response regulator, LuxR family	TO1849	1806730	1808202	+	Sodium:galactoside symporter family protein
TS1850	1951100	1950246	-	hypothetical protein	TO1850	1808496	1808194	-	hypothetical protein
TS1851	1951297	1952598	+	Glycolate dehydrogenase (EC 1.1.99.14), FAD-binding subunit GlcE	TO1851	1808615	1809946	+	hypothetical protein
TS1852	1954818	1952611	-	Adenylate cyclase (EC 4.6.1.1)	TO1852	1810865	1811179	+	hypothetical protein
TS1853	1955335	1955177	-	hypothetical protein	TO1853	1812980	1811439	-	L-aspartate oxidase
TS1854	1955380	1955526	+	hypothetical protein	TO1854	1813423	1812992	-	Photosystem II 12 kDa extrinsic protein (PsbU)
TS1855	1955721	1958393	+	Aminopeptidase	TO1855	1814546	1813560	-	Adenylate cyclase
TS1856	1958538	1958684	+	hypothetical protein	TO1856	1815811	1814978	-	hypothetical protein
TS1857	1960594	1958831	-	Ribonuclease J (endonuclease and 5' exonuclease)	TO1857	1815892	1816053	+	hypothetical protein
TS1858	1962347	1961454	-	4-hydroxy-tetrahydrodipicolinate synthase (EC 4.3.3.7)	TO1858	1816092	1817084	+	Undecaprenyl-diphosphatase
TS1859	1963438	1962380	-	Aspartate-semialdehyde dehydrogenase (EC 1.2.1.11)	TO1859	1817220	1818569	+	hypothetical protein
TS1860	1963693	1965459	+	Cell division trigger factor (EC 5.2.1.8)	TO1860	1819905	1818979	-	Hydroxymethylpyrimidine ABC transporter, substrate-binding component
TS1861	1966291	1966896	+	ATP-dependent Clp protease proteolytic subunit ClpP (EC 3.4.21.92)	TO1861	1819939	1820124	+	hypothetical protein
TS1862	1966906	1968252	+	ATP-dependent Clp protease ATP-binding subunit ClpX	TO1862	1820422	1821249	+	Hydroxymethylpyrimidine ABC transporter, ATPase component
TS1863	1968279	1969151	+	Possible alpha/beta hydrolase superfamily, slr1916 homolog	TO1863	1821329	1822108	+	Hydroxymethylpyrimidine ABC transporter, transmembrane component
TS1864	1970048	1969194	-	hypothetical protein	TO1864	1822993	1822499	-	hypothetical protein
TS1865	1970150	1970515	+	hypothetical protein	TO1865	1823471	1823016	-	Protein of unknown function DUF55
TS1866	1971819	1970584	-	hypothetical protein	TO1866	1824851	1823607	-	UPF0182 protein AF1421
TS1867	1972005	1972127	+	hypothetical protein	TO1867	1826821	1824863	-	INTEGRAL MEMBRANE PROTEIN (Rhomboid family)
TS1868	1972124	1973140	+	hypothetical protein	TO1868	1827427	1826906	-	hypothetical protein
TS1869	1973277	1974275	+	FIG00567331: hypothetical protein	TO1869	1829934	1827679	-	FIG00870967: hypothetical protein
TS1870	1974422	1975177	+	SAM-dependent methyltransferase	TO1870	1830068	1829931	-	hypothetical protein
TS1871	1975463	1975281	-	hypothetical protein	TO1871	1831079	1830597	-	Type IV pilin PilA
TS1872	1975843	1975535	-	Slr0729 protein	TO1872	1832538	1831216	-	hypothetical protein
TS1873	1976206	1975937	-	hypothetical protein	TO1873	1832914	1832708	-	hypothetical protein
TS1874	1977078	1976572	-	Cyclic pyranopterin monophosphate synthase (EC 4.6.1.17)	TO1874	1833644	1832952	-	hypothetical protein
TS1875	1979238	1977562	-	Type II secretory pathway, ATPase PulE/Tfp pilus assembly pathway, ATPase PilB	TO1875	1833978	1833718	-	3-demethylubiquinone-9 3-methyltransferase
TS1876	1980649	1979405	-	hypothetical protein	TO1876	1834669	1834788	+	hypothetical protein
TS1877	1981156	1980887	-	hypothetical protein	TO1877	1834815	1834994	+	hypothetical protein
TS1878	1981683	1983161	+	Aspartyl-tRNA(Asn) amidotransferase subunit B (EC 6.3.5.6) @ Glutamyl-tRNA(Gln) amidotransferase subunit B (EC 6.3.5.7)	TO1878	1835975	1835187	-	5-Formyltetrahydrofolate cycloligase paralog implicated in thiamin metabolism
TS1879	1983213	1985807	+	Chloride channel protein	TO1879	1836499	1835975	-	2-amino-4-hydroxy-6-hydroxymethyldihydropteridine pyrophosphokinase
TS1880	1986378	1988363	+	Adenylate cyclase (EC 4.6.1.1)	TO1880	1836767	1836528	-	Ferredoxin
TS1881	1989326	1988376	-	2-methyl-6-phytyl-1,4-hydroquinone methyltransferase (EC 2.1.1.295) @ 2-methyl-6-solanyl-1,4-benzoquinol methyltransferase	TO1881	1838324	1836828	-	Cobyric acid synthase
TS1882	1989495	1989641	+	hypothetical protein	TO1882	1838986	1838501	-	hypothetical protein
TS1883	1989940	1989638	-	hypothetical protein	TO1883	1839417	1839214	-	hypothetical protein
TS1884	1990173	1990280	+	hypothetical protein	TO1884	1839673	1841001	+	hypothetical protein
TS1885	1990621	1990295	-	hypothetical protein	TO1885	1840998	1841090	+	hypothetical protein
TS1886	1990959	1991324	+	hypothetical protein	TO1886	1841077	1841484	+	diguanylate cyclase/phosphodiesterase (GGDEF & EAL domains) with PAS/PAC sensor(s)
TS1887	1991385	1991864	+	hypothetical protein	TO1887	1841519	1841944	+	hypothetical protein
TS1888	1992291	1994489	+	hypothetical protein	TO1888	1842014	1843360	+	hypothetical protein
TS1889	1996914	1994617	-	NADH dehydrogenase-like protein / Selenide,water dikinase (EC 2.7.9.3)	TO1889	1844692	1843505	-	Phage integrase
TS1890	1998722	1996917	-	Translation elongation factor LepA	TO1890	1844990	1846153	+	Ferrochelatase, protoheme ferro-lyase
TS1891	1999003	1999152	+	hypothetical protein	TO1891	1846343	1847125	+	hypothetical protein
TS1892	1999542	1999889	+	hypothetical protein	TO1892	1847129	1847452	+	Protein of unknown function UPF0060
TS1893	2000033	2001880	+	Ethylene receptor (EC 2.7.3.-)	TO1893	1847512	1848147	+	Uncharacterized hydrolase DSY2054
TS1894	2002068	2002274	+	Sulfur carrier protein ThiS	TO1894	1849513	1848359	-	N(6)-L-threonylcarbamoyladenine synthase
TS1895	2002621	2003622	+	Hypothetical glycine rich membrane protein DUF1517	TO1895	1849703	1850188	+	Photosystem I subunit III, plastocyanin (cyt c553) docking protein (PsaF)
TS1896	2005023	2003662	-	hypothetical protein	TO1896	1850296	1850418	+	Photosystem I subunit IX (PsaJ)
TS1897	2005251	2005733	+	hypothetical protein	TO1897	1851094	1852026	+	hypothetical protein
TS1898	2006385	2009963	+	Phosphate-binding protein	TO1898	1854107	1852107	-	PTS system, glucose-specific IIC component / PTS system, glucose-specific IIB component
TS1899	2010572	2010006	-	hypothetical protein	TO1899	1856799	1854241	-	PTS system, glucose-specific IIA component / Phosphotransferase system, phosphocarrier protein HPr / Phosphoenolpyruvate-protein phosphotransferase of PTS system
TS1900	2011059	2010865	-	hypothetical protein	TO1900	1856954	1856796	-	hypothetical protein
TS1901	2011467	2012507	+	Fructose-1,6-bisphosphatase, GlpX type (EC 3.1.3.11) @ Sedoheptulose-1,7-bisphosphatase (EC 3.1.3.37)	TO1901	1857963	1857280	-	hypothetical protein
TS1902	2012653	2013414	+	Cobalt-precorrin-6A reductase (EC 1.3.1.106)	TO1902	1858158	1859201	+	hypothetical protein
TS1903	2014755	2013466	-	ABC transporter, substrate-binding protein (cluster 1, maltose/g3p/polyamine/iron)	TO1903	1859208	1860116	+	Oligopeptide ABC transporter, permease protein OppC (TC 3.A.1.5.1)
TS1904	2015949	2014774	-	FIG110192: hypothetical protein	TO1904	1860155	1860613	+	hypothetical protein
TS1905	2015959	2016078	+	hypothetical protein	TO1905	1860679	1862172	+	Cell envelope-associated transcriptional attenuator LytR-CpsA-Psr, subfamily M
TS1906	2016817	2016080	-	2,5-diamino-6-ribosylamino-pyrimidinone 5-phosphate reductase (EC 1.1.1.302) homolog	TO1906	1864306	1862228	-	hypothetical protein
TS1907	2016906	2017049	+	hypothetical protein	TO1907	1864560	1864306	-	hypothetical protein
TS1908	2017230	2019239	+	Two-component system sensor histidine kinase	TO1908	1864722	1864606	-	hypothetical protein
TS1909	2019964	2019260	-	Polyphosphate glucokinase (EC 2.7.1.63)	TO1909	1865347	1864817	-	hypothetical protein
TS1910	2020004	2022124	+	Apolipoprotein N-acyltransferase	TO1910	1866013	1868472	+	Xylulose-5-phosphate phosphoketolase / Fructose-6-phosphate phosphoketolase
TS1911	2022919	2024667	+	Efflux ABC transporter, permease/ATP-binding protein slr0615	TO1911	1868645	1868505	-	hypothetical protein
TS1912	2024772	2025164	+	hypothetical protein	TO1912	1868732	1871242	+	Glycogen phosphorylase
TS1913	2026286	2025699	-	hypothetical protein	TO1913	1877580	1877335	-	hypothetical protein
TS1914	2027294	2026356	-	hypothetical protein	TO1914	1878754	1878182	-	hypothetical protein
TS1915	2027643	2027302	-	Cytochrome C553 (soluble cytochrome f)	TO1915	1879116	1880231	+	hypothetical protein
TS1916	2030105	2028270	-	Cell division-associated, ATP-dependent zinc metalloprotease FtsH	TO1916	1880776	1880453	-	anti-sigma F factor antagonist (spoIIAA-2); anti sigma b factor antagonist RsbV
TS1917	2030505	2030356	-	hypothetical protein	TO1917	1880983	1880882	-	hypothetical protein
TS1918	2030534	2032093	+	Oxidoreductase	TO1918	1881145	1881600	+	hypothetical protein
TS1919	2033272	2032211	-	Choloylglycine hydrolase (EC 3.5.1.24)	TO1919	1882308	1881688	-	hypothetical protein
TS1920	2033763	2033602	-	hypothetical protein	TO1920	1883379	1882552	-	RNA polymerase sigma-70 factor
TS1921	2033817	2035001	+	Arginase/agmatinase/formimionoglutamate hydrolase, arginase family	TO1921	1883570	1883400	-	hypothetical protein
TS1922	2035172	2035552	+	[NiFe] hydrogenase nickel incorporation protein HypA	TO1922	1884186	1883848	-	hypothetical protein
TS1923	2035653	2036423	+	[NiFe] hydrogenase nickel incorporation-associated protein HypB	TO1923	1884234	1884788	+	Acetyltransferase, GNAT family
TS1924	2036609	2038111	+	Sodium/proline symporter	TO1924	1888844	1884870	-	High-affinity carbon uptake protein Hat/HatR
TS1925	2038293	2038571	+	hypothetical protein	TO1925	1889209	1890423	+	ABC transporter, substrate-binding protein (cluster 11, riboflavin/purine nucleoside/unknown)
TS1926	2038703	2040109	+	hypothetical protein	TO1926	1890430	1891548	+	ABC transporter, permease protein 1 (cluster 11, riboflavin/purine nucleoside/unknown)
TS1927	2040437	2040745	+	hypothetical protein	TO1927	1891631	1892563	+	Inositol transport system permease protein
TS1928	2040877	2042604	+	Succinate dehydrogenase flavoprotein subunit (EC 1.3.5.1)	TO1928	1892579	1893262	+	Isochorismatase
TS1929	2042726	2042613	-	hypothetical protein	TO1929	1893380	1894927	+	ABC transporter, ATP-binding protein (cluster 11, riboflavin/purine nucleoside/unknown) / ABC transporter, ATP-binding protein (cluster 11, riboflavin/purine nucleoside/unknown)
TS1930	2043819	2042869	-	ATP synthase gamma chain (EC 3.6.3.14)	TO1930	1894987	1895688	+	Isochorismatase
TS1931	2045453	2043933	-	ATP synthase alpha chain (EC 3.6.3.14)	TO1931	1897204	1895816	-	Asparaginyl-tRNA synthetase
TS1932	2046132	2045575	-	ATP synthase delta chain (EC 3.6.3.14)	TO1932	1897505	1897227	-	hypothetical protein
TS1933	2046691	2046137	-	ATP synthase F0 sector subunit b (EC 3.6.3.14)	TO1933	1897525	1897656	+	hypothetical protein
TS1934	2047307	2046825	-	ATP synthase F0 sector subunit b' (EC 3.6.3.14)	TO1934	1897954	1898190	+	hypothetical protein
TS1935	2047753	2047508	-	ATP synthase F0 sector subunit c (EC 3.6.3.14)	TO1935	1898628	1899509	+	FIG00003370: Multicopper polyphenol oxidase
TS1936	2048695	2047934	-	ATP synthase F0 sector subunit a (EC 3.6.3.14)	TO1936	1899496	1899666	+	hypothetical protein
TS1937	2049097	2048744	-	ATP synthase protein I	TO1937	1899687	1900976	+	Phytochrome, two-component sensor histidine kinase
TS1938	2050615	2049422	-	SAM-dependent methyltransferase	TO1938	1901204	1902247	+	Protein often near L-alanine-DL-glutamate epimerase (cell wall recycling)
TS1939	2050785	2050916	+	hypothetical protein	TO1939	1903859	1902285	-	hypothetical protein
TS1940	2050948	2052603	+	Peptidoglycan lipid II flippase MurJ	TO1940	1904424	1908053	+	hypothetical protein
TS1941	2052644	2053282	+	Xenobiotic acyltransferase XAT family	TO1941	1908261	1909541	+	Histidyl-tRNA synthetase
TS1942	2053415	2054233	+	hypothetical protein	TO1942	1909657	1911159	+	hypothetical protein
TS1943	2054237	2055193	+	ABC transporter, permease protein 1 (cluster 5, nickel/peptides/opines)	TO1943	1911235	1911900	+	Shikimate kinase I
TS1944	2055325	2055486	+	hypothetical protein	TO1944	1912974	1911949	-	Nicotinamidase
TS1945	2055774	2055583	-	Glo7428_3183-like protein	TO1945	1913871	1913083	-	Glutamine ABC transporter, ATP-binding protein GlnQ
TS1946	2055776	2055901	+	hypothetical protein	TO1946	1914248	1915078	+	ABC transporter, substrate-binding protein (cluster 3, basic aa/glutamine/opines)
TS1947	2056588	2056743	+	hypothetical protein	TO1947	1915191	1915907	+	hypothetical protein
TS1948	2056910	2057572	+	YciO protein, TsaC/YrdC paralog	TO1948	1916129	1917028	+	Glutamine ABC transporter, periplasmic glutamine-binding protein (TC 3.A.1.3.2)
TS1949	2057841	2057704	-	hypothetical protein	TO1949	1917222	1918919	+	Homolog of plant auxin-responsive GH3-like protein
TS1950	2058073	2059548	+	ATPase involved in DNA repair	TO1950	1918954	1919667	+	Aspartyl/asparaginyl beta-hydroxylase and related dioxygenases
TS1951	2063828	2059614	-	hypothetical protein	TO1951	1919787	1921931	+	Uncharacterized protein YyaL
TS1952	2064362	2063895	-	hypothetical protein	TO1952	1923148	1921976	-	L-threonine 3-O-phosphate decarboxylase
TS1953	2065157	2064531	-	hypothetical protein	TO1953	1923435	1923160	-	DNA-binding protein HU
TS1954	2066368	2065181	-	hypothetical protein	TO1954	1923586	1923467	-	hypothetical protein
TS1955	2066812	2066468	-	hypothetical protein	TO1955	1926000	1923784	-	Type IV pilus biogenesis protein PilQ
TS1956	2067459	2066881	-	hypothetical protein	TO1956	1926889	1926089	-	Type IV pilus biogenesis protein PilO
TS1957	2068237	2067482	-	Cell division inhibitor SulA	TO1957	1927701	1926886	-	hypothetical protein
TS1958	2068600	2068466	-	hypothetical protein	TO1958	1928815	1927703	-	Type IV pilus biogenesis protein PilM
TS1959	2069742	2068630	-	EAL domain protein	TO1959	1929142	1929501	+	hypothetical protein
TS1960	2070064	2069882	-	hypothetical protein	TO1960	1929613	1930911	+	ABC transporter, substrate-binding protein (cluster 1, maltose/g3p/polyamine/iron)
TS1961	2070934	2070173	-	Cell division inhibitor SulA	TO1961	1931098	1931424	+	Mobile element protein
TS1962	2071330	2072769	+	Deoxyribodipyrimidine photolyase (EC 4.1.99.3)	TO1962	1931435	1931824	+	Mobile element protein
TS1963	2074383	2072827	-	Carotenoid cis-trans isomerase	TO1963	1931916	1932032	+	hypothetical protein
TS1964	2077999	2075375	-	diguanylate cyclase/phosphodiesterase (GGDEF & EAL domains) with PAS/PAC sensor(s)	TO1964	1933237	1932245	-	hypothetical protein
TS1965	2078259	2078083	-	hypothetical protein	TO1965	1933353	1933472	+	hypothetical protein
TS1966	2078550	2078401	-	hypothetical protein	TO1966	1933526	1934251	+	Thymidylate synthase thyX
TS1967	2078887	2079846	+	hypothetical protein	TO1967	1934353	1934553	+	Uncharacterized protein Ava_4585
TS1968	2079870	2080928	+	hypothetical protein	TO1968	1934772	1935452	+	Sll1318 protein
TS1969	2081017	2083890	+	hypothetical protein	TO1969	1936014	1935469	-	hypothetical protein
TS1970	2084256	2084657	+	hypothetical protein	TO1970	1936805	1936083	-	hypothetical protein
TS1971	2085872	2085129	-	hypothetical protein	TO1971	1937173	1936889	-	hypothetical protein
TS1972	2086120	2086401	+	Transposase	TO1972	1938182	1937379	-	hypothetical protein
TS1973	2086425	2086919	+	Mobile element protein	TO1973	1943105	1938201	-	hypothetical protein
TS1974	2088468	2087428	-	hypothetical protein	TO1974	1943232	1943348	+	hypothetical protein
TS1975	2089794	2088727	-	Rieske (2Fe-2S) domain protein	TO1975	1943784	1943662	-	hypothetical protein
TS1976	2090286	2090990	+	Transcriptional regulator, GntR family	TO1976	1945991	1943853	-	Lycopene cyclase, CruA type
TS1977	2091239	2092903	+	Cryptochrome	TO1977	1946292	1946525	+	hypothetical protein
TS1978	2093801	2092923	-	hypothetical protein	TO1978	1946730	1947329	+	DNA protection during starvation protein
TS1979	2095287	2093818	-	hypothetical protein	TO1979	1948931	1947423	-	Lysyl-tRNA synthetase (class II)
TS1980	2095927	2095460	-	hypothetical protein	TO1980	1949430	1948996	-	Efflux ABC transporter, permease protein
TS1981	2096274	2096143	-	hypothetical protein	TO1981	1949822	1949427	-	Efflux ABC transporter, permease protein
TS1982	2096730	2096335	-	hypothetical protein	TO1982	1950182	1949901	-	hypothetical protein
TS1983	2097305	2097643	+	hypothetical protein	TO1983	1951264	1950680	-	hypothetical protein
TS1984	2097648	2099834	+	hypothetical protein	TO1984	1953312	1951330	-	hypothetical protein
TS1985	2099919	2100578	+	hypothetical protein	TO1985	1953935	1953444	-	CDP-diacylglycerol--glycerol-3-phosphate 3-phosphatidyltransferase
TS1986	2100825	2102012	+	hypothetical protein	TO1986	1954351	1954157	-	hypothetical protein
TS1987	2102090	2102485	+	hypothetical protein	TO1987	1955421	1955065	-	FIG138056: a glutathione-dependent thiol reductase
TS1988	2102924	2102514	-	hypothetical protein	TO1988	1957593	1955605	-	Serine/threonine protein kinase
TS1989	2104160	2102991	-	Aspartate aminotransferase (EC 2.6.1.1)	TO1989	1958395	1957739	-	hypothetical protein
TS1990	2104451	2104576	+	hypothetical protein	TO1990	1959031	1958540	-	hypothetical protein
TS1991	2105029	2104586	-	hypothetical protein	TO1991	1959649	1959308	-	hypothetical protein
TS1992	2105180	2105034	-	hypothetical protein	TO1992	1960323	1959646	-	hypothetical protein
TS1993	2107091	2105394	-	Urease alpha subunit (EC 3.5.1.5)	TO1993	1962765	1960588	-	Potassium efflux system KefA protein / Small-conductance mechanosensitive channel
TS1994	2107291	2107169	-	hypothetical protein	TO1994	1963378	1962797	-	Peptidylprolyl isomerase, FKBP-type
TS1995	2107512	2107886	+	COG0346: Lactoylglutathione lyase and related lyases	TO1995	1963535	1963407	-	hypothetical protein
TS1996	2108099	2107983	-	hypothetical protein	TO1996	1963901	1963578	-	Changed start to match that seen in other orgs.
TS1997	2108689	2113374	+	hypothetical protein	TO1997	1964346	1964690	+	hypothetical protein
TS1998	2113491	2116085	+	hypothetical protein	TO1998	1964729	1965082	+	hypothetical protein
[truncated: 3,693 more rows]
