# Supplementary material for: Description, Taxonomy, and Comparative Genomics of a Novel species, Thermoleptolyngbya sichuanensis sp. nov., Isolated From Hot Springs of Ganzi, Sichuan, China
Source: Front Microbiol. 2021 Sep 10;12:696102. doi: 10.3389/fmicb.2021.696102 (PMC8461337; doi:10.3389/fmicb.2021.696102)
Supplement: Supplementary file 5 [file Table_5.XLSX]

## Sheet: Sheet1
Table S3 Ortholog table. Constructed based on the all-against-all BLASTP alignments between A183 and O-77. The proteins are vertically shown in order of appearance in the genome of Thermoleptolyngbya sp. A183.
Gene ID of A183	Gene ID of O-77
TS0017	TO1182
TS0018	TO1183
TS0019	TO1184
TS0020	TO1185
TS0023	TO1187
TS0024	TO1189
TS0025	TO1190
TS0026	TO1191
TS0027	TO1192
TS0028	TO1193
TS0029	TO1194
TS0030	TO1195
TS0033	TO1196
TS0034	TO1197
TS0035	TO1198
TS0036	TO1199
TS0037	TO1200
TS0038	TO1201
TS0039	TO1203
TS0042	TO1204
TS0043	TO1206
TS0048	TO4555
TS0050	TO4550
TS0051	TO3178
TS0052	TO3177
TS0053	TO4548
TS0054	TO1207
TS0055	TO1208
TS0056	TO1209
TS0057	TO1210
TS0058	TO1211
TS0060	TO1212
TS0063	TO1213
TS0064	TO1214
TS0068	TO1391
TS0070	TO3957
TS0071	TO1681
TS0072	TO1682
TS0073	TO1683
TS0075	TO1684
TS0076	TO1685
TS0077	TO1686
TS0078	TO1688
TS0079	TO1690
TS0080	TO1691
TS0081	TO1692
TS0082	TO1693
TS0086	TO1694
TS0087	TO1695
TS0088	TO1696
TS0089	TO1697
TS0093	TO1457
TS0094	TO1456
TS0095	TO1455
TS0096	TO1454
TS0097	TO1453
TS0098	TO1452
TS0099	TO1451
TS0100	TO1448
TS0101	TO1445
TS0102	TO1252
TS0103	TO1253
TS0104	TO1254
TS0105	TO1255
TS0106	TO1257
TS0107	TO1258
TS0108	TO1260
TS0109	TO1262
TS0110	TO1263
TS0111	TO1264
TS0112	TO1265
TS0114	TO1266
TS0115	TO1268
TS0116	TO1269
TS0117	TO1270
TS0118	TO1271
TS0119	TO1272
TS0120	TO1273
TS0121	TO1274
TS0122	TO1275
TS0123	TO1277
TS0125	TO1278
TS0126	TO1279
TS0127	TO1280
TS0128	TO1281
TS0129	TO1282
TS0130	TO1283
TS0131	TO1284
TS0132	TO1285
TS0133	TO1286
TS0134	TO1287
TS0135	TO1288
TS0136	TO1289
TS0137	TO1290
TS0138	TO1291
TS0139	TO1293
TS0140	TO1294
TS0142	TO1295
TS0144	TO1296
TS0145	TO1297
TS0146	TO1298
TS0147	TO1299
TS0148	TO1300
TS0150	TO1302
TS0151	TO1303
TS0152	TO1304
TS0153	TO1305
TS0154	TO1306
TS0155	TO1307
TS0156	TO1308
TS0157	TO1309
TS0158	TO1310
TS0159	TO1311
TS0160	TO1312
TS0161	TO1313
TS0162	TO1314
TS0163	TO1315
TS0164	TO1317
TS0165	TO1318
TS0166	TO1319
TS0167	TO1320
TS0168	TO1321
TS0169	TO1322
TS0170	TO1323
TS0171	TO1324
TS0172	TO1325
TS0173	TO1327
TS0174	TO1328
TS0175	TO1329
TS0176	TO1330
TS0178	TO1331
TS0179	TO1332
TS0180	TO1333
TS0181	TO1334
TS0182	TO1335
TS0183	TO1336
TS0184	TO1337
TS0185	TO1338
TS0186	TO1339
TS0187	TO1340
TS0188	TO1342
TS0189	TO1343
TS0190	TO1344
TS0191	TO1345
TS0192	TO1346
TS0193	TO1347
TS0194	TO1348
TS0195	TO1349
TS0196	TO1350
TS0197	TO1352
TS0198	TO1353
TS0199	TO1354
TS0200	TO1355
TS0201	TO1356
TS0202	TO1362
TS0203	TO1364
TS0204	TO1367
TS0206	TO1369
TS0207	TO1370
TS0209	TO1371
TS0210	TO1373
TS0212	TO1607
TS0213	TO1608
TS0214	TO1609
TS0215	TO1610
TS0216	TO1612
TS0217	TO1613
TS0218	TO1614
TS0219	TO1615
TS0220	TO1616
TS0222	TO1618
TS0223	TO1619
TS0224	TO1620
TS0225	TO1621
TS0226	TO1623
TS0227	TO1624
TS0228	TO1625
TS0229	TO1626
TS0230	TO1627
TS0231	TO1628
TS0232	TO1629
TS0233	TO1630
TS0234	TO1631
TS0235	TO1632
TS0236	TO1633
TS0237	TO1635
TS0238	TO1636
TS0239	TO1637
TS0240	TO1640
TS0241	TO1641
TS0242	TO1642
TS0244	TO1643
TS0245	TO1644
TS0246	TO1645
TS0247	TO1647
TS0248	TO1648
TS0249	TO1649
TS0250	TO1650
TS0251	TO1651
TS0252	TO1652
TS0253	TO1653
TS0254	TO1655
TS0255	TO1656
TS0256	TO1658
TS0257	TO1659
TS0258	TO1660
TS0259	TO1661
TS0260	TO1662
TS0261	TO1663
TS0262	TO3085
TS0263	TO3086
TS0264	TO3087
TS0266	TO3090
TS0267	TO3091
TS0273	TO3092
TS0274	TO3093
TS0278	TO2758
TS0279	TO2759
TS0280	TO2760
TS0281	TO2761
TS0283	TO2763
TS0284	TO2764
TS0285	TO2765
TS0286	TO2766
TS0287	TO2767
TS0288	TO2768
TS0289	TO2769
TS0290	TO2770
TS0291	TO2771
TS0292	TO2772
TS0293	TO2773
TS0294	TO2774
TS0295	TO2775
TS0296	TO2894
TS0297	TO2893
TS0298	TO2892
TS0303	TO2890
TS0305	TO2889
TS0307	TO2888
TS0308	TO2887
TS0311	TO2884
TS0312	TO2883
TS0313	TO2882
TS0314	TO2881
TS0315	TO2880
TS0316	TO2879
TS0317	TO2878
TS0318	TO2877
TS0319	TO2876
TS0320	TO2875
TS0321	TO2874
TS0322	TO2873
TS0323	TO2872
TS0324	TO2871
TS0325	TO2870
TS0326	TO2869
TS0327	TO2868
TS0328	TO2867
TS0329	TO2866
TS0330	TO2865
TS0331	TO2864
TS0332	TO2863
TS0333	TO2862
TS0334	TO2861
TS0335	TO2860
TS0336	TO2857
TS0337	TO2856
TS0338	TO5147
TS0342	TO2855
TS0343	TO2854
TS0344	TO2853
TS0346	TO2852
TS0347	TO2851
TS0348	TO2850
TS0351	TO2848
TS0352	TO2847
TS0353	TO2846
TS0354	TO2845
TS0355	TO2844
TS0356	TO2843
TS0357	TO2842
TS0358	TO2841
TS0359	TO2840
TS0360	TO2839
TS0361	TO2838
TS0362	TO2837
TS0363	TO2836
TS0364	TO2835
TS0366	TO2833
TS0367	TO2832
TS0368	TO2831
TS0369	TO2830
TS0370	TO2829
TS0371	TO2828
TS0372	TO2826
TS0373	TO2825
TS0374	TO2824
TS0375	TO2823
TS0376	TO2822
TS0377	TO2821
TS0379	TO2820
TS0380	TO2819
TS0381	TO2818
TS0382	TO2815
TS0383	TO2814
TS0384	TO2813
TS0387	TO2812
TS0388	TO2811
TS0389	TO2810
TS0391	TO2809
TS0392	TO2808
TS0393	TO2807
TS0394	TO2806
TS0395	TO2804
TS0396	TO2803
TS0397	TO2802
TS0398	TO2801
TS0399	TO2800
TS0401	TO2798
TS0402	TO2797
TS0403	TO2795
TS0404	TO2791
TS0405	TO2790
TS0406	TO2789
TS0407	TO2788
TS0408	TO2786
TS0409	TO2785
TS0411	TO2783
TS0413	TO2782
TS0414	TO2781
TS0415	TO2780
TS0416	TO2779
TS0417	TO2778
TS0418	TO2777
TS0419	TO2776
TS0421	TO3244
TS0422	TO3243
TS0423	TO2896
TS0425	TO2897
TS0426	TO2898
TS0427	TO2899
TS0429	TO2900
TS0430	TO2901
TS0431	TO2902
TS0432	TO2903
TS0433	TO2904
TS0434	TO2908
TS0435	TO2909
TS0437	TO2910
TS0438	TO2911
TS0439	TO2913
TS0440	TO2914
TS0441	TO2915
TS0442	TO2916
TS0445	TO2917
TS0446	TO2918
TS0447	TO2919
TS0448	TO2920
TS0449	TO2921
TS0450	TO2922
TS0451	TO2927
TS0452	TO2928
TS0453	TO2929
TS0454	TO2930
TS0455	TO2931
TS0456	TO2932
TS0457	TO2933
TS0458	TO2934
TS0459	TO2935
TS0462	TO2936
TS0463	TO2937
TS0465	TO2938
TS0466	TO2939
TS0467	TO2940
TS0468	TO2941
TS0469	TO2942
TS0470	TO2943
TS0471	TO2944
TS0472	TO2945
TS0473	TO2946
TS0474	TO2947
TS0475	TO2948
TS0477	TO2586
TS0480	TO2588
TS0481	TO2589
TS0483	TO4080
TS0484	TO2590
TS0485	TO2591
TS0486	TO2592
TS0487	TO2593
TS0490	TO2595
TS0491	TO2596
TS0492	TO2597
TS0493	TO2600
TS0494	TO2601
TS0495	TO2602
TS0496	TO2603
TS0499	TO2607
TS0500	TO2608
TS0501	TO2609
TS0502	TO2610
TS0503	TO2611
TS0504	TO2612
TS0505	TO2628
TS0506	TO2629
TS0508	TO2630
TS0509	TO2631
TS0511	TO2633
TS0512	TO2634
TS0513	TO2735
TS0515	TO2218
TS0517	TO4222
TS0520	TO4223
TS0521	TO4224
TS0522	TO4225
TS0523	TO4226
TS0525	TO4227
TS0526	TO4228
TS0527	TO4229
TS0528	TO4230
TS0529	TO4231
TS0530	TO4232
TS0533	TO4234
TS0534	TO4235
TS0535	TO4236
TS0536	TO4238
TS0538	TO4239
TS0539	TO4240
TS0540	TO4242
TS0541	TO4243
TS0542	TO4245
TS0543	TO4246
TS0545	TO4248
TS0546	TO4250
TS0549	TO4251
TS0550	TO4252
TS0560	TO3073
TS0561	TO3072
TS0562	TO3071
TS0563	TO3070
TS0564	TO3069
TS0565	TO3068
TS0566	TO3067
TS0567	TO3066
TS0568	TO3065
TS0569	TO3064
TS0570	TO3063
TS0572	TO3061
TS0575	TO3058
TS0577	TO3057
TS0578	TO3056
TS0579	TO3055
TS0580	TO3054
TS0581	TO3053
TS0582	TO3052
TS0584	TO3049
TS0585	TO3048
TS0587	TO3047
TS0588	TO3046
TS0589	TO3045
TS0590	TO3044
TS0591	TO3043
TS0592	TO1704
TS0593	TO3042
TS0594	TO3041
TS0595	TO3040
TS0596	TO3039
TS0597	TO3038
TS0598	TO3037
TS0599	TO3036
TS0600	TO3035
TS0601	TO3034
TS0602	TO3033
TS0603	TO3032
TS0605	TO3031
TS0606	TO3030
TS0607	TO3029
TS0608	TO3028
TS0610	TO3027
TS0613	TO3026
TS0614	TO3025
TS0615	TO3024
TS0616	TO3023
TS0617	TO3022
TS0618	TO3021
TS0619	TO3020
TS0620	TO3019
TS0621	TO3017
TS0622	TO3015
TS0623	TO3014
TS0624	TO3013
TS0625	TO3012
TS0626	TO3010
TS0628	TO3009
TS0629	TO3007
TS0630	TO3006
TS0633	TO3004
TS0634	TO3003
TS0635	TO3002
TS0636	TO3001
TS0637	TO3000
TS0638	TO2999
TS0640	TO2997
TS0641	TO2996
TS0642	TO2995
TS0643	TO2994
TS0644	TO2993
TS0646	TO2992
TS0648	TO2991
TS0649	TO2990
TS0650	TO2988
TS0651	TO2987
TS0652	TO2986
TS0653	TO2985
TS0654	TO2984
TS0655	TO2983
TS0656	TO2982
TS0659	TO2980
TS0660	TO2979
TS0662	TO2971
TS0663	TO2970
TS0664	TO2968
TS0665	TO2967
TS0666	TO2966
TS0667	TO2965
TS0669	TO2963
TS0670	TO2962
TS0671	TO2961
TS0672	TO2960
TS0674	TO2958
TS0675	TO2957
TS0676	TO2956
TS0677	TO2955
TS0678	TO2954
TS0679	TO2583
TS0680	TO2582
TS0681	TO2581
TS0682	TO2580
TS0684	TO2579
TS0685	TO2578
TS0686	TO2577
TS0687	TO2575
TS0688	TO2574
TS0689	TO2573
TS0690	TO2572
TS0691	TO2571
TS0692	TO2569
TS0693	TO2568
TS0694	TO2567
TS0696	TO2566
TS0697	TO2562
TS0698	TO2561
TS0699	TO2560
TS0701	TO2559
TS0702	TO2557
TS0704	TO2555
TS0705	TO2554
TS0706	TO2553
TS0707	TO2552
TS0708	TO2551
TS0709	TO2550
TS0710	TO2549
TS0712	TO2544
TS0716	TO2543
TS0717	TO2542
TS0718	TO2540
TS0719	TO2539
TS0720	TO2537
TS0721	TO2536
TS0722	TO2534
TS0723	TO2533
TS0724	TO2532
TS0725	TO2531
TS0726	TO2530
TS0727	TO2529
TS0728	TO2528
TS0730	TO2526
TS0731	TO2525
TS0732	TO2523
TS0733	TO2522
TS0734	TO2520
TS0735	TO2519
TS0736	TO2518
TS0737	TO2517
TS0738	TO2516
TS0739	TO2515
TS0740	TO2514
TS0741	TO2513
TS0742	TO2512
TS0743	TO2511
TS0745	TO1052
TS0747	TO1051
TS0748	TO1050
TS0750	TO1048
TS0752	TO1047
TS0754	TO1046
TS0756	TO1045
TS0757	TO1044
TS0758	TO1043
TS0759	TO1042
TS0760	TO1041
TS0761	TO1040
TS0763	TO1039
TS0764	TO1038
TS0765	TO1037
TS0766	TO1036
TS0767	TO1035
TS0769	TO1034
TS0770	TO1033
TS0771	TO1032
TS0772	TO1030
TS0774	TO1028
TS0775	TO1027
TS0776	TO1026
TS0777	TO1025
TS0778	TO1024
TS0779	TO1022
TS0780	TO1021
TS0781	TO1019
TS0782	TO1018
TS0783	TO1016
TS0786	TO1014
TS0787	TO1012
TS0788	TO1011
TS0791	TO1009
TS0792	TO1008
TS0793	TO0695
TS0794	TO1007
TS0795	TO1005
TS0796	TO1004
TS0797	TO1003
TS0798	TO1002
TS0799	TO1001
TS0800	TO0999
TS0801	TO0998
TS0804	TO0995
TS0806	TO0994
TS0807	TO0990
TS0808	TO0989
TS0809	TO0988
TS0810	TO0987
TS0811	TO0986
TS0812	TO0985
TS0813	TO0983
TS0814	TO0982
TS0816	TO0981
TS0817	TO0980
TS0818	TO0979
TS0819	TO0977
TS0820	TO0976
TS0821	TO0975
TS0822	TO0974
TS0823	TO0973
TS0824	TO0971
TS0825	TO0969
TS0826	TO0968
TS0828	TO1396
TS0829	TO1397
TS0834	TO1410
TS0835	TO1673
TS0836	TO1671
TS0837	TO1670
TS0838	TO1669
TS0839	TO1668
TS0840	TO1667
TS0842	TO1666
TS0843	TO1241
TS0844	TO1240
TS0845	TO1237
TS0846	TO1236
TS0847	TO1235
TS0848	TO1234
TS0850	TO1232
TS0851	TO1231
TS0852	TO1230
TS0853	TO1229
TS0854	TO1228
TS0856	TO1227
TS0857	TO1225
TS0858	TO1224
TS0859	TO1223
TS0860	TO1222
TS0861	TO1221
TS0863	TO1220
TS0864	TO1218
TS0867	TO1375
TS0868	TO1377
TS0870	TO1378
TS0871	TO1379
TS0872	TO1381
TS0873	TO1382
TS0874	TO1383
TS0875	TO1384
TS0876	TO1385
TS0877	TO1386
TS0878	TO1387
TS0879	TO1388
TS0880	TO1389
TS0881	TO1390
TS0882	TO1416
TS0883	TO1417
TS0884	TO1418
TS0885	TO1419
TS0886	TO1420
TS0888	TO1421
TS0889	TO1422
TS0890	TO1423
TS0891	TO1424
TS0892	TO1425
TS0894	TO1427
TS0895	TO1428
TS0896	TO1430
TS0897	TO1431
TS0898	TO1432
TS0899	TO1433
TS0900	TO1434
TS0901	TO1435
TS0902	TO1436
TS0903	TO1437
TS0905	TO1439
TS0906	TO1441
TS0908	TO1442
TS0909	TO1247
TS0910	TO1245
TS0911	TO1244
TS0912	TO1243
TS0913	TO1242
TS0914	TO3097
TS0915	TO3098
TS0916	TO3099
TS0917	TO3100
TS0919	TO3102
TS0921	TO3103
TS0922	TO3104
TS0923	TO3105
TS0924	TO3106
TS0925	TO3107
TS0926	TO3361
TS0927	TO3108
TS0928	TO3109
TS0929	TO3110
TS0930	TO3111
TS0931	TO3112
TS0932	TO3113
TS0933	TO3116
TS0934	TO3117
TS0936	TO3118
TS0944	TO3119
TS0946	TO3123
TS0947	TO3124
TS0948	TO3125
TS0949	TO3126
TS0950	TO3127
TS0951	TO3128
TS0952	TO3129
TS0953	TO3130
TS0954	TO3131
TS0955	TO3132
TS0958	TO3133
TS0959	TO3134
TS0960	TO3135
TS0961	TO3136
TS0963	TO3137
TS0964	TO3138
TS0965	TO3139
TS0966	TO3140
TS0967	TO3142
TS0970	TO3143
TS0971	TO3144
TS0972	TO3145
TS0973	TO3146
TS0974	TO3147
TS0975	TO3148
TS0976	TO3149
TS0977	TO3150
TS0978	TO3151
TS0979	TO3152
TS0980	TO3153
TS0981	TO3154
TS0982	TO3155
TS0983	TO3156
TS0984	TO3157
TS0985	TO3158
TS0986	TO3159
TS0987	TO3160
TS0988	TO3161
TS0989	TO3163
TS0990	TO3164
TS0991	TO3165
TS0992	TO3166
TS0993	TO3168
TS0994	TO3169
TS0995	TO3170
TS0996	TO3171
TS0997	TO3173
TS0999	TO3174
TS1001	TO3176
TS1002	TO3179
TS1003	TO3180
TS1004	TO3181
TS1005	TO3183
TS1006	TO3184
TS1007	TO3187
TS1008	TO3188
TS1009	TO3189
TS1010	TO3190
TS1011	TO3191
TS1013	TO3193
TS1015	TO3195
TS1024	TO3196
TS1025	TO3197
TS1026	TO3199
TS1027	TO3200
TS1028	TO3203
TS1029	TO3204
TS1031	TO3205
TS1033	TO3207
TS1034	TO3208
TS1035	TO3210
TS1036	TO3211
TS1037	TO3212
TS1038	TO3213
TS1039	TO3214
TS1040	TO3216
TS1041	TO3217
TS1042	TO3218
TS1043	TO3219
TS1044	TO3220
TS1046	TO3221
TS1047	TO3222
TS1048	TO3223
TS1050	TO3225
TS1051	TO3226
TS1052	TO3227
TS1053	TO3228
TS1054	TO3229
TS1055	TO3230
TS1057	TO3606
TS1058	TO3607
TS1059	TO3608
TS1060	TO3609
TS1061	TO3610
TS1062	TO3630
TS1063	TO3631
TS1064	TO3632
TS1065	TO1677
TS1066	TO1675
TS1067	TO3633
TS1068	TO3634
TS1069	TO3635
TS1070	TO3636
TS1071	TO3637
TS1072	TO3638
TS1073	TO3639
TS1074	TO3640
TS1075	TO3641
TS1076	TO3642
TS1078	TO3643
TS1079	TO3644
TS1080	TO3645
TS1081	TO3646
TS1082	TO3647
TS1083	TO3648
TS1084	TO3649
TS1085	TO3650
TS1086	TO3651
TS1087	TO3653
TS1088	TO3654
TS1089	TO3655
TS1090	TO3657
TS1092	TO3660
TS1093	TO3661
TS1094	TO3663
TS1095	TO3664
TS1097	TO3665
TS1098	TO3666
TS1099	TO3667
TS1100	TO3668
TS1102	TO3670
TS1104	TO3672
TS1105	TO3673
TS1106	TO3674
TS1107	TO3675
TS1108	TO3677
TS1109	TO3678
TS1110	TO3679
TS1111	TO3680
TS1112	TO3681
TS1113	TO3682
TS1114	TO3683
TS1116	TO3684
TS1117	TO3687
TS1118	TO3689
TS1119	TO3690
TS1121	TO3693
TS1122	TO3694
TS1123	TO3695
TS1124	TO3696
TS1130	TO3704
TS1131	TO3705
TS1132	TO3706
TS1133	TO3707
TS1134	TO3708
TS1139	TO3709
TS1140	TO3711
TS1141	TO3715
TS1145	TO3716
TS1146	TO3717
TS1147	TO3718
TS1148	TO3719
TS1149	TO3720
TS1150	TO3721
TS1151	TO3722
TS1152	TO3723
TS1153	TO3724
TS1154	TO3725
TS1155	TO3726
TS1156	TO3727
TS1157	TO3728
TS1162	TO0669
TS1166	TO3733
TS1167	TO3734
TS1169	TO3735
TS1170	TO3736
TS1171	TO3737
TS1172	TO3738
TS1173	TO3739
TS1174	TO3740
TS1176	TO3742
TS1177	TO3743
TS1178	TO3744
TS1179	TO3745
TS1180	TO3746
TS1181	TO3747
TS1182	TO3749
TS1183	TO3750
TS1184	TO3752
TS1185	TO3753
TS1186	TO3754
TS1187	TO3755
TS1188	TO3756
TS1189	TO3758
TS1190	TO3760
TS1191	TO3761
TS1192	TO3762
TS1193	TO3764
TS1194	TO3765
TS1195	TO3766
TS1196	TO4180
TS1197	TO4179
TS1198	TO4178
TS1201	TO4176
TS1203	TO4175
TS1204	TO4174
TS1205	TO4173
TS1206	TO4172
TS1207	TO4170
TS1208	TO4169
TS1209	TO4168
TS1210	TO4167
TS1211	TO4166
TS1212	TO4165
TS1213	TO4164
TS1214	TO4163
TS1215	TO4161
TS1216	TO4160
TS1217	TO4159
TS1218	TO4156
TS1219	TO4155
TS1220	TO4153
TS1221	TO4152
TS1222	TO4151
TS1223	TO4150
TS1224	TO4149
TS1225	TO4148
TS1226	TO4147
TS1227	TO4146
TS1228	TO4145
TS1229	TO4144
TS1230	TO4143
TS1231	TO4141
TS1232	TO4140
TS1233	TO4139
TS1234	TO4137
TS1236	TO4136
TS1237	TO4135
TS1238	TO4134
TS1239	TO4133
TS1240	TO4132
TS1242	TO4131
TS1243	TO4130
TS1244	TO4129
TS1245	TO4128
TS1246	TO4127
TS1247	TO4126
TS1248	TO4125
TS1249	TO4124
TS1251	TO4122
TS1252	TO4121
TS1253	TO4120
TS1254	TO4119
TS1255	TO4118
TS1256	TO4117
TS1258	TO4115
TS1259	TO4113
TS1260	TO4111
TS1261	TO4110
TS1262	TO4109
TS1263	TO4108
TS1264	TO4106
TS1265	TO4105
TS1267	TO4104
TS1271	TO4102
TS1272	TO4101
TS1273	TO4100
TS1274	TO4098
TS1275	TO4096
TS1276	TO4095
TS1277	TO4094
TS1279	TO4091
TS1280	TO4090
TS1281	TO4089
TS1282	TO4088
TS1283	TO4087
TS1284	TO4086
TS1285	TO4084
TS1286	TO4083
TS1287	TO4082
TS1288	TO4081
TS1291	TO4077
TS1292	TO4076
TS1293	TO4075
TS1294	TO4073
TS1296	TO4072
TS1297	TO4071
TS1298	TO4070
TS1300	TO4069
TS1301	TO4067
TS1302	TO4066
TS1303	TO4065
TS1304	TO4064
TS1305	TO4063
TS1306	TO4062
TS1307	TO4061
TS1309	TO4059
TS1310	TO4058
TS1312	TO4055
TS1313	TO4054
TS1314	TO4053
TS1315	TO4052
TS1316	TO4051
TS1317	TO4050
TS1318	TO4048
TS1319	TO4047
TS1320	TO4046
TS1321	TO4045
TS1323	TO4043
TS1325	TO4042
TS1326	TO4041
TS1327	TO4040
TS1328	TO4039
TS1330	TO4038
TS1331	TO4037
TS1332	TO4036
TS1333	TO4034
TS1334	TO4033
TS1335	TO4032
TS1336	TO4031
TS1338	TO4030
TS1340	TO4029
TS1341	TO4028
TS1342	TO4027
TS1343	TO4026
TS1344	TO4025
TS1345	TO4024
TS1347	TO4022
TS1348	TO4021
TS1351	TO5667
TS1352	TO5666
TS1353	TO5665
TS1355	TO5664
TS1356	TO5663
TS1357	TO5662
TS1358	TO5661
TS1359	TO5660
TS1360	TO5659
TS1361	TO5658
TS1362	TO5657
TS1363	TO5655
TS1364	TO5654
TS1365	TO5653
TS1366	TO5652
TS1367	TO5651
TS1368	TO5649
TS1370	TO5647
TS1371	TO5645
TS1372	TO5644
TS1373	TO5643
TS1374	TO5642
TS1376	TO5638
TS1377	TO5637
TS1378	TO5636
TS1379	TO5635
TS1380	TO5633
TS1381	TO5632
TS1382	TO5631
TS1383	TO5630
TS1384	TO5629
TS1385	TO5628
TS1386	TO5626
TS1387	TO5625
TS1388	TO5624
TS1391	TO5622
TS1392	TO5621
TS1394	TO5620
TS1395	TO5619
TS1396	TO5618
TS1397	TO0569
TS1410	TO4883
TS1411	TO4884
TS1412	TO4885
TS1413	TO4887
TS1414	TO4888
TS1415	TO4889
TS1416	TO4891
TS1417	TO4893
TS1418	TO4894
TS1419	TO4895
TS1420	TO4795
TS1421	TO4794
TS1422	TO4793
TS1424	TO4792
TS1425	TO4791
TS1426	TO4790
TS1427	TO4788
TS1428	TO4787
TS1429	TO4786
TS1430	TO4785
TS1431	TO4784
TS1432	TO4779
TS1434	TO4778
TS1435	TO4777
TS1436	TO4772
TS1438	TO3871
TS1439	TO3872
TS1440	TO3873
TS1441	TO3874
TS1442	TO3875
TS1443	TO3876
TS1446	TO3881
TS1447	TO3883
TS1448	TO3884
TS1449	TO3885
TS1450	TO3886
TS1452	TO3887
TS1453	TO3895
TS1454	TO3896
TS1455	TO3897
TS1456	TO3898
TS1457	TO3900
TS1458	TO3901
TS1461	TO3902
TS1462	TO3903
TS1463	TO3904
TS1464	TO3909
TS1465	TO3910
TS1469	TO3912
TS1471	TO3913
TS1472	TO3914
TS1473	TO3915
TS1474	TO3918
TS1475	TO3919
TS1476	TO3920
TS1477	TO3922
TS1478	TO3923
TS1482	TO3924
TS1483	TO3926
TS1485	TO3929
TS1486	TO3930
TS1487	TO3931
TS1488	TO3933
TS1489	TO3934
TS1490	TO3935
TS1491	TO3937
TS1492	TO3940
TS1493	TO3942
TS1494	TO3945
TS1495	TO3946
TS1500	TO3947
TS1511	TO3953
TS1512	TO3954
TS1517	TO3955
TS1518	TO3956
TS1519	TO3962
TS1520	TO3963
TS1521	TO3964
TS1522	TO3965
TS1523	TO3966
TS1525	TO3967
TS1526	TO3968
TS1527	TO3969
TS1528	TO3970
TS1529	TO3972
TS1530	TO3973
TS1531	TO3974
TS1532	TO3976
TS1533	TO3979
TS1534	TO3980
TS1535	TO3981
TS1536	TO3983
TS1537	TO3984
TS1538	TO3985
TS1539	TO3986
TS1540	TO3991
TS1541	TO3993
TS1542	TO3994
TS1543	TO3995
TS1544	TO3996
TS1545	TO3998
TS1546	TO4000
TS1547	TO4001
TS1548	TO4002
TS1550	TO4007
TS1551	TO4009
TS1552	TO4010
TS1553	TO4011
TS1554	TO4012
TS1555	TO4013
TS1557	TO4014
TS1558	TO4015
TS1559	TO4016
TS1565	TO4017
TS1566	TO4018
TS1567	TO4019
TS1568	TO4020
TS1573	TO5685
TS1574	TO5684
TS1575	TO5682
TS1576	TO5681
TS1578	TO5680
TS1579	TO5679
TS1581	TO5678
TS1582	TO5677
TS1583	TO5676
TS1585	TO5675
TS1587	TO5672
TS1588	TO5671
TS1590	TO5669
TS1592	TO5686
TS1593	TO5687
TS1594	TO5688
TS1595	TO5689
TS1596	TO5690
TS1598	TO0001
TS1601	TO0002
TS1605	TO4473
TS1606	TO4472
TS1608	TO4471
TS1612	TO3576
TS1616	TO1596
TS1617	TO1595
TS1618	TO1594
TS1619	TO1593
TS1620	TO1592
TS1622	TO1591
TS1623	TO1590
TS1625	TO1582
TS1626	TO1581
TS1627	TO1578
TS1628	TO1577
TS1629	TO1576
TS1630	TO1575
TS1631	TO1574
TS1632	TO1572
TS1633	TO1571
TS1634	TO1570
TS1635	TO1568
TS1636	TO1567
TS1637	TO1566
TS1638	TO1565
TS1641	TO4474
TS1642	TO4475
TS1643	TO4476
TS1644	TO4477
TS1645	TO4478
TS1646	TO4479
TS1647	TO4481
TS1648	TO4482
TS1649	TO4483
TS1650	TO4484
TS1651	TO4485
TS1652	TO4486
TS1653	TO4488
TS1654	TO4489
TS1662	TO3788
TS1663	TO3787
TS1664	TO3786
TS1665	TO3785
TS1666	TO3784
TS1667	TO3783
TS1668	TO3782
TS1669	TO3781
TS1670	TO3779
TS1672	TO3776
TS1673	TO3775
TS1675	TO3597
TS1676	TO3596
TS1677	TO3594
TS1678	TO3592
TS1679	TO3591
TS1680	TO3590
TS1681	TO3588
TS1682	TO3587
TS1684	TO3585
TS1685	TO3584
TS1686	TO3583
TS1688	TO3581
TS1689	TO3579
TS1691	TO3567
TS1692	TO3566
TS1693	TO3565
TS1694	TO3564
TS1695	TO3563
TS1696	TO3562
TS1698	TO3561
TS1699	TO3560
TS1701	TO3558
TS1703	TO0263
TS1704	TO0965
TS1705	TO2038
TS1706	TO2036
TS1707	TO2034
TS1710	TO2033
TS1711	TO2031
TS1712	TO2030
TS1713	TO2029
TS1714	TO2028
TS1715	TO2027
TS1716	TO3850
TS1717	TO3851
TS1718	TO3852
TS1719	TO3853
TS1720	TO3854
TS1721	TO3855
TS1722	TO3857
TS1723	TO3858
TS1724	TO3859
TS1725	TO3860
TS1727	TO3862
TS1728	TO3865
TS1729	TO3866
TS1730	TO3867
TS1731	TO3868
TS1732	TO3869
TS1733	TO3870
TS1736	TO3411
TS1737	TO3410
TS1738	TO3408
TS1739	TO3407
TS1740	TO3405
TS1741	TO3404
TS1742	TO3403
TS1743	TO3402
TS1745	TO3401
TS1746	TO3400
TS1749	TO3399
TS1750	TO3398
TS1753	TO0784
TS1754	TO0783
TS1755	TO0782
TS1756	TO0781
TS1757	TO0780
TS1759	TO0779
TS1760	TO0778
TS1761	TO0776
TS1762	TO0775
TS1763	TO0774
TS1764	TO0773
TS1765	TO0772
TS1766	TO0771
TS1767	TO5226
TS1768	TO5225
TS1769	TO5224
TS1771	TO5223
TS1773	TO5221
TS1774	TO5220
TS1775	TO5216
TS1776	TO5215
TS1777	TO5214
TS1778	TO5212
TS1779	TO5211
TS1781	TO5210
TS1782	TO5209
TS1783	TO5208
TS1784	TO5207
TS1785	TO5206
TS1786	TO0412
TS1787	TO0422
TS1789	TO0423
TS1790	TO0424
TS1791	TO0426
TS1792	TO0428
TS1794	TO0432
TS1795	TO0433
TS1796	TO0434
TS1797	TO0435
TS1798	TO0436
TS1799	TO0437
TS1800	TO0438
TS1801	TO0439
TS1803	TO0441
TS1804	TO0443
TS1805	TO0444
TS1807	TO0445
TS1808	TO0446
TS1809	TO0447
TS1810	TO0448
TS1811	TO0449
TS1812	TO0450
TS1813	TO0451
TS1814	TO0452
TS1816	TO0454
TS1817	TO0455
TS1819	TO0456
TS1820	TO0457
TS1821	TO0458
TS1823	TO0459
TS1824	TO0461
TS1825	TO0462
TS1826	TO0463
TS1827	TO0464
TS1828	TO0466
TS1830	TO0467
TS1831	TO4293
TS1832	TO4294
TS1833	TO4296
TS1834	TO4297
TS1835	TO4298
TS1837	TO4299
TS1838	TO4300
TS1839	TO4302
TS1840	TO4303
TS1841	TO4304
TS1842	TO4305
TS1843	TO4306
TS1844	TO4308
TS1845	TO4309
TS1846	TO4310
TS1847	TO4311
TS1848	TO4312
TS1849	TO4314
TS1850	TO4316
TS1851	TO4317
TS1852	TO4318
TS1855	TO4321
TS1856	TO4322
TS1857	TO4323
TS1858	TO4326
TS1859	TO4327
TS1860	TO4328
TS1861	TO4329
TS1862	TO4330
TS1863	TO4331
TS1864	TO4332
TS1865	TO4333
TS1866	TO4334
TS1868	TO4336
TS1869	TO4337
TS1870	TO4338
TS1872	TO4339
TS1873	TO4340
TS1874	TO4341
TS1875	TO4343
TS1876	TO4344
TS1877	TO4346
TS1878	TO4347
TS1879	TO4348
TS1880	TO4351
TS1881	TO4353
TS1884	TO4354
TS1885	TO4355
TS1886	TO4357
TS1887	TO4358
TS1888	TO4359
TS1889	TO4360
TS1890	TO4361
TS1892	TO4362
TS1893	TO4363
TS1894	TO4364
TS1895	TO4365
TS1896	TO4366
TS1897	TO4367
TS1898	TO4369
TS1899	TO4370
TS1900	TO4371
TS1901	TO4372
TS1902	TO4373
TS1903	TO4374
TS1904	TO4375
TS1906	TO4376
TS1908	TO4378
TS1909	TO4379
TS1910	TO4381
TS1911	TO4383
TS1912	TO4384
TS1913	TO4258
TS1914	TO4257
TS1915	TO4256
TS1916	TO4254
TS1918	TO2085
TS1919	TO2086
TS1920	TO2088
TS1921	TO2089
TS1922	TO2091
TS1923	TO2092
TS1924	TO2093
TS1926	TO2096
TS1927	TO2098
TS1928	TO2099
TS1930	TO0918
TS1931	TO0919
TS1932	TO0920
TS1933	TO0921
TS1934	TO0923
TS1935	TO0924
TS1936	TO0925
TS1937	TO0926
TS1938	TO0927
TS1940	TO0929
TS1941	TO0930
TS1942	TO2082
TS1943	TO2081
TS1944	TO2080
TS1945	TO2079
TS1948	TO2076
TS1949	TO2075
TS1950	TO2074
TS1951	TO2073
TS1952	TO2072
TS1954	TO2071
TS1955	TO2070
TS1956	TO2068
TS1957	TO2067
TS1959	TO2066
TS1961	TO2063
TS1962	TO2061
TS1963	TO0468
TS1964	TO0469
TS1966	TO0471
TS1967	TO0472
TS1968	TO0473
TS1969	TO0474
TS1971	TO0486
TS1974	TO0485
TS1975	TO0484
TS1976	TO0483
TS1977	TO0482
TS1978	TO0481
TS1979	TO0480
TS1980	TO0479
TS1982	TO0478
TS1983	TO0477
TS1984	TO0476
TS1985	TO0475
TS1987	TO0519
TS1988	TO0518
TS1989	TO0517
TS1991	TO0515
TS1992	TO0514
TS1993	TO0513
TS1995	TO0512
TS1997	TO0508
TS1998	TO0507
TS1999	TO0506
TS2000	TO0505
TS2001	TO0502
TS2002	TO0501
TS2003	TO0500
TS2004	TO0499
TS2005	TO0498
TS2006	TO0497
TS2007	TO0496
TS2008	TO0495
TS2009	TO0494
TS2010	TO0493
TS2011	TO2385
TS2012	TO5283
TS2013	TO5284
TS2014	TO5285
TS2015	TO5286
TS2016	TO5287
TS2018	TO5289
TS2019	TO5290
TS2021	TO5291
TS2022	TO5292
TS2023	TO5293
TS2024	TO5294
TS2025	TO5295
TS2026	TO5296
TS2028	TO5298
TS2029	TO5299
TS2031	TO5302
TS2032	TO0082
TS2033	TO0081
TS2038	TO2635
TS2041	TO2640
TS2051	TO1913
TS2052	TO1914
TS2053	TO1915
TS2054	TO1916
TS2055	TO1918
TS2056	TO1919
TS2057	TO1920
TS2059	TO1922
TS2060	TO1923
TS2061	TO1924
TS2062	TO1925
TS2063	TO1926
TS2064	TO1927
TS2065	TO1928
TS2066	TO1929
TS2067	TO1930
TS2068	TO1931
TS2070	TO5308
TS2071	TO5309
TS2072	TO2100
TS2073	TO2101
TS2077	TO5115
TS2078	TO5114
TS2079	TO5113
TS2080	TO5112
TS2081	TO5111
TS2082	TO5110
TS2083	TO5109
TS2084	TO5108
TS2086	TO5107
TS2087	TO5106
TS2088	TO5105
TS2089	TO5103
TS2090	TO5102
TS2091	TO5101
TS2092	TO5100
TS2093	TO5097
TS2094	TO5096
TS2095	TO5094
TS2097	TO5091
TS2098	TO5090
TS2099	TO5089
TS2100	TO5088
TS2101	TO5087
TS2102	TO5086
TS2103	TO5085
TS2105	TO5084
TS2106	TO5083
TS2107	TO5082
TS2108	TO5080
TS2109	TO5079
TS2110	TO5078
TS2112	TO5077
TS2113	TO5076
TS2114	TO5075
TS2116	TO5073
TS2117	TO5072
TS2118	TO5071
TS2119	TO5070
TS2120	TO5069
TS2121	TO5068
TS2123	TO5065
TS2124	TO5064
TS2125	TO5063
TS2127	TO5061
TS2128	TO5060
TS2129	TO5059
TS2130	TO5058
TS2131	TO5057
TS2132	TO5055
TS2133	TO5054
TS2136	TO3095
TS2137	TO3096
TS2138	TO1935
TS2139	TO1937
TS2140	TO1938
TS2141	TO1939
TS2143	TO1940
TS2144	TO1941
TS2145	TO1942
TS2146	TO1943
TS2147	TO1944
TS2148	TO1945
TS2149	TO1946
TS2150	TO1947
TS2163	TO1985
TS2164	TO1984
TS2165	TO1983
TS2166	TO1982
TS2168	TO1980
TS2169	TO1979
TS2170	TO1978
TS2171	TO1977
TS2173	TO1976
TS2177	TO1973
TS2178	TO1972
TS2179	TO1970
TS2180	TO1969
TS2181	TO1968
TS2182	TO1967
TS2183	TO1966
TS2184	TO1964
TS2185	TO1963
TS2186	TO1960
TS2187	TO1958
TS2188	TO1957
TS2189	TO1956
TS2190	TO1955
TS2191	TO1953
TS2192	TO1952
TS2193	TO1951
TS2194	TO1950
TS2195	TO1949
TS2197	TO1948
TS2202	TO0899
TS2203	TO0900
TS2204	TO0901
TS2205	TO0902
TS2206	TO0903
TS2207	TO0904
TS2208	TO0905
TS2209	TO0906
TS2212	TO0907
TS2213	TO0908
TS2214	TO0910
TS2215	TO0915
TS2219	TO3333
TS2220	TO3331
TS2221	TO3330
TS2222	TO3329
TS2223	TO3328
TS2224	TO3327
TS2226	TO3326
TS2228	TO3325
TS2229	TO3324
TS2231	TO3320
TS2232	TO3319
TS2233	TO3318
TS2234	TO3317
TS2235	TO3316
TS2236	TO3315
TS2237	TO3314
TS2258	TO2230
TS2261	TO0892
TS2263	TO0891
TS2265	TO0890
TS2266	TO0889
TS2268	TO0887
TS2269	TO0886
TS2270	TO0885
TS2271	TO0884
TS2273	TO0882
TS2274	TO0881
TS2276	TO0878
TS2277	TO0877
TS2278	TO0876
TS2279	TO0875
TS2281	TO0874
TS2283	TO0873
TS2285	TO0872
TS2286	TO0870
TS2287	TO0869
TS2288	TO0868
TS2289	TO0867
TS2290	TO0866
TS2292	TO0865
TS2293	TO0864
TS2294	TO0863
TS2295	TO0861
TS2296	TO0860
TS2297	TO0859
TS2301	TO0856
TS2302	TO0855
TS2304	TO0853
TS2306	TO0852
TS2307	TO0851
TS2308	TO0850
TS2309	TO0849
TS2310	TO0846
TS2312	TO0844
TS2313	TO0843
TS2314	TO0842
TS2315	TO0841
TS2316	TO0840
TS2317	TO0839
TS2318	TO0838
TS2319	TO0837
TS2320	TO0833
TS2322	TO0832
TS2323	TO0831
TS2324	TO0830
TS2325	TO0829
TS2327	TO0827
TS2328	TO0826
TS2329	TO0825
TS2331	TO0824
TS2333	TO0823
TS2334	TO0822
TS2335	TO0821
TS2336	TO0820
TS2337	TO0819
TS2338	TO0818
TS2339	TO0817
TS2340	TO0816
TS2341	TO0815
TS2342	TO0814
TS2343	TO0812
TS2344	TO0810
TS2345	TO0809
TS2346	TO0808
TS2347	TO0804
TS2349	TO0803
TS2351	TO0802
TS2352	TO0800
TS2353	TO0799
TS2354	TO0798
TS2355	TO0797
TS2356	TO0796
TS2357	TO0795
TS2358	TO0794
TS2359	TO0793
TS2361	TO0792
TS2362	TO0791
TS2363	TO0790
TS2365	TO0789
TS2367	TO0786
TS2369	TO0409
TS2371	TO4725
TS2372	TO4724
TS2373	TO4723
TS2374	TO4722
TS2375	TO4721
TS2376	TO4720
TS2378	TO4719
TS2379	TO4718
TS2380	TO4717
TS2381	TO4716
TS2382	TO4715
TS2383	TO4714
TS2384	TO4713
TS2386	TO4712
TS2387	TO4710
TS2388	TO4709
TS2389	TO4708
TS2390	TO4707
TS2391	TO4706
TS2392	TO4705
TS2393	TO4704
TS2394	TO4703
TS2395	TO4702
TS2396	TO4701
TS2397	TO4700
TS2398	TO4698
TS2399	TO4697
TS2400	TO4695
TS2401	TO4694
TS2402	TO4693
TS2403	TO5567
TS2404	TO4692
TS2406	TO0752
TS2407	TO0750
TS2408	TO0749
TS2411	TO0747
TS2412	TO0746
TS2413	TO0745
TS2414	TO0743
TS2415	TO0742
TS2416	TO0741
TS2417	TO0739
TS2418	TO0738
TS2419	TO0737
TS2420	TO0736
TS2421	TO0733
TS2422	TO0732
TS2423	TO0731
TS2424	TO0730
TS2425	TO0729
TS2426	TO0727
TS2427	TO0726
TS2428	TO0725
TS2429	TO0724
TS2430	TO0723
TS2431	TO0722
TS2432	TO0721
TS2433	TO0720
TS2434	TO0719
TS2435	TO0718
TS2436	TO0716
TS2437	TO0715
TS2438	TO0714
TS2440	TO0712
TS2441	TO0711
TS2442	TO0709
TS2443	TO0708
TS2444	TO0706
TS2445	TO0705
TS2446	TO4564
TS2447	TO4565
TS2448	TO4566
TS2449	TO4567
TS2450	TO4568
TS2451	TO4569
TS2452	TO4570
TS2454	TO4571
TS2455	TO4572
TS2456	TO4573
TS2457	TO4574
TS2458	TO4575
TS2460	TO4578
TS2461	TO4579
TS2462	TO4580
TS2464	TO4582
TS2465	TO4583
TS2466	TO4584
TS2467	TO4585
TS2468	TO4587
TS2469	TO4588
TS2470	TO4589
TS2471	TO4590
TS2472	TO4592
TS2473	TO4593
TS2474	TO4594
TS2475	TO4595
TS2476	TO4596
TS2477	TO4600
TS2478	TO4601
TS2479	TO4602
TS2480	TO4603
TS2482	TO4605
TS2483	TO4606
TS2484	TO4608
TS2485	TO4609
TS2487	TO4611
TS2488	TO4612
TS2489	TO4613
TS2490	TO4614
TS2491	TO4616
TS2492	TO4617
TS2494	TO4618
TS2495	TO4619
TS2497	TO4622
TS2498	TO4623
TS2499	TO4624
TS2500	TO4625
TS2501	TO4627
TS2502	TO4628
TS2503	TO4629
TS2504	TO4630
TS2505	TO4631
TS2506	TO4632
TS2508	TO4635
TS2509	TO4636
TS2512	TO4638
TS2513	TO4639
TS2514	TO4640
TS2515	TO4641
TS2517	TO4643
TS2519	TO4645
TS2520	TO4646
TS2521	TO4647
TS2522	TO4648
TS2524	TO4650
TS2525	TO4651
TS2526	TO4652
TS2527	TO4654
TS2528	TO4655
TS2530	TO4657
TS2531	TO4658
TS2532	TO4659
TS2533	TO4660
TS2534	TO4661
TS2538	TO4662
TS2539	TO4663
TS2540	TO4664
TS2541	TO4665
TS2543	TO4666
TS2544	TO4667
TS2545	TO4668
TS2547	TO4677
TS2548	TO4681
TS2549	TO4682
TS2550	TO4683
TS2551	TO4685
TS2552	TO4686
TS2553	TO4687
TS2554	TO4688
TS2555	TO4689
TS2556	TO4690
TS2557	TO4691
TS2558	TO4783
TS2559	TO4782
TS2563	TO4781
[truncated: 1,976 more rows]
